# Supplementary material for: Kras activation in p53-deficient myoblasts results in high-grade sarcoma formation with impaired myogenic differentiation
Source: Oncotarget. 2015 May 15;6(16):14220–32. doi: 10.18632/oncotarget.3856 (PMC4546462; doi:10.18632/oncotarget.3856)
Supplement: Supplementary file 2 [file oncotarget-06-14220-s002.xlsx]

## Sheet: 3 Kras cell_lines_vs_vector
Gene Symbol	Kras cell lines: Empty vector cells
Nefl	4.284
Nefl	3.44915
Nefm	3.29115
Crisp1	3.2409
Nrcam	3.13765
Arap3	2.65665
AA467197	2.3603
Adra2a	2.3528
Dpep1	2.34515
Arhgap36	2.26885
Tnnt2	2.2538
Dpep1	2.2258
Foxd1	2.1704
Nap1l2	2.1578
Serpinb2	2.1567
Ccbe1	2.09305
Itga8	2.0848
Cdh11	2.07855
Pmaip1	2.0185
Ephx2	2.0136
Lox	-2.02585
Ptn	-2.03245
Cthrc1	-2.0936
Il1rl1	-2.10095
Clu	-2.1132
Ndn	-2.1252
AI662270	-2.19645
Clu	-2.21655
Tac1	-2.22535
Aqp5	-2.23975
Clu	-2.2641
Tceal1	-2.274
Asb4	-2.27405
Foxa2	-2.2766
Serpina3g	-2.35375
2610528A11Rik	-2.3783
Ndn	-2.38575
Scara5	-2.4086
Ifitm1	-2.52715
Anxa8	-2.6272
Rbp1	-2.64035
Ndn	-2.67845
Perp	-2.7005
Aim1	-2.7635
Gfra2	-2.82505
Anxa8	-2.8754
Bend5	-2.9221
Il1rl1	-3.3796
Rpl39l	-4.30965

## Sheet: 4 Kras-H vs Kras-L
Gene Symbol	Kras-Hi:Kras-L
Myf5	6.5438
Pitx2	5.68545
Stmn2	5.57145
Asb5	5.2723
Sox11	5.0769
Il33	4.6535
Stmn2	4.48445
Tnnt2	4.46365
Sox11	4.403
Myh3	4.4022
Tnnt2	4.21075
Slc2a3	4.21055
Tnik	4.2064
Nefm	4.13175
Slc2a3	3.97875
Ankrd1	3.96895
Odz4	3.92835
Csn3	3.90265
Cxcl1	3.89955
Gadd45a	3.8895
Add2	3.8324
Serpinb2	3.7224
Ankrd1	3.7016
Actc1	3.65495
Lgr6	3.62955
Ednra	3.5194
Prl2c2	3.4839
Myog	3.4593
Tubb2a-ps2	3.4478
Maoa	3.4455
Nrcam	3.44285
Popdc3	3.3426
Myl4	3.2774
Sprr1a	3.2745
Rab6b	3.24855
Gm8267	3.2155
Cd83	3.20805
Megf10	3.19865
Reln	3.13855
Tnni1	3.13015
Cdh1	3.12165
Peg3	2.99335
Ednra	2.97125
Pitx2	2.971
Peg3	2.96545
Peg3	2.9422
Slc7a3	2.9407
Gata6	2.9292
Rgs1	2.9275
Prelid2	2.90255
Cxcl1	2.89885
Cdh15	2.8415
Prkcb	2.8134
Tubb2b	2.7863
Hoxb2	2.77865
Add2	2.77195
Pkp1	2.76845
Chrna1	2.76175
Slc38a4	2.74665
Olr1	2.72985
Id4	2.6925
Rab6b	2.6646
Hoxa5	2.65335
Egln3	2.64565
Rps6ka6	2.63725
Slc38a4	2.61695
Tnnc1	2.58125
Sox11	2.57875
Fem1b	2.5689
Rab6b	2.54705
Qpct	2.5327
Nfe2l2	2.51035
Fam46c	2.50065
Maoa	2.4813
Bves	2.4695
Odz4	2.46675
Prl3d1	2.46505
Cybb	2.44185
A730017C20Rik	2.4379
Zic1	2.41965
G0s2	2.41695
Hook1	2.4161
Nmt2	2.40815
Atg9b	2.40305
Rnf125	2.40275
C730049O14Rik	2.372
Enpp5	2.3659
Apcdd1	2.3615
Ezr	2.3579
Car9	2.3513
Rsad2	2.3509
Pcolce2	2.3226
Vldlr	2.321
Ccnd2	2.32035
Snca	2.31845
Tnnt1	2.3165
Pde5a	2.3114
Pdk4	2.2943
Sfmbt2	2.28855
Odz4	2.28755
1600029D21Rik	2.28525
Nrcam	2.2846
Apcdd1	2.27535
Beta-s	2.26545
Grik3	2.26405
Tfap2a	2.26175
Fam126b	2.25695
Ccnd2	2.2492
Slc6a15	2.2345
Gprc5b	2.23385
Raet1a	2.2259
Nmt2	2.22555
Fam82a1	2.2244
Ccnd2	2.20865
Ccnd2	2.1997
Lor	2.1993
Ccnd2	2.19675
Tchh	2.19475
Hilpda	2.17405
Tfpi	2.16925
Fam82a1	2.1572
Col18a1	2.15485
Sox11	2.1543
Pdk1	2.14945
Ccnd2	2.14045
Tfpi	2.1378
Mipol1	2.1367
D0H4S114	2.13525
Car13	2.12965
Vldlr	2.1291
C230081A13Rik	2.1245
Prkcb	2.12005
Dusp10	2.1188
Cxcr4	2.10905
Duxbl	2.1018
Itga7	2.10035
Vcam1	2.0986
Add2	2.09825
Lgr6	2.09615
Sox11	2.0798
Egln3	2.071
Col18a1	2.0675
Lama5	2.06615
Igf2bp3	2.06445
Gata6	2.06235
Zfp518a	2.0533
Trim44	2.05225
Cybb	2.04815
Rgs5	2.02935
Exoc6	2.02915
Trpa1	2.0272
Clcn5	2.02115
Cxcl9	2.0187
Krt19	2.01605
Rap1gap2	2.00015
Cyp1b1	-2.00185
Wnt5b	-2.00655
Apod	-2.0078
Mmp9	-2.0121
Ptchd1	-2.02765
Crispld2	-2.03425
St8sia6	-2.03705
Cp	-2.03865
Ly6e	-2.0404
3110047P20Rik	-2.0446
Foxc1	-2.04595
Dmp1	-2.04685
Fat4	-2.0469
Atp8b1	-2.04815
Tert	-2.0558
Atp6v0d2	-2.06105
C3	-2.06145
Casq1	-2.0652
Rims2	-2.06575
Chrdl1	-2.067
Vdr	-2.07055
Cytip	-2.0738
Fam26e	-2.07445
Ipmk	-2.07985
4930506M07Rik	-2.08285
Ptgfr	-2.0829
Tmem119	-2.0884
Dpys	-2.09265
Fst	-2.09575
Pi16	-2.0991
Fam198b	-2.10465
Cyp51	-2.1095
Klhl1	-2.1159
Eya4	-2.1226
Osbpl6	-2.1329
Rims2	-2.1331
Hgf	-2.13525
Pcsk5	-2.13585
Cd163	-2.1416
Hoxc8	-2.14315
Ctsl	-2.14605
Dach1	-2.15475
Chi3l3	-2.1557
Cpne8	-2.15985
2310030G06Rik	-2.16575
Slc1a3	-2.16805
Thbs2	-2.16965
Cd34	-2.17425
Smoc2	-2.18175
Arap2	-2.1841
Trdn	-2.1993
Npr3	-2.20075
Moxd1	-2.20165
Rab15	-2.20375
5430435K18Rik	-2.20695
B4galnt1	-2.20995
Adam12	-2.21245
Fxyd6	-2.2135
Crispld2	-2.2142
Meox2	-2.21595
Col1a1	-2.21885
Sc5d	-2.21945
Kcnj15	-2.22335
1110012J17Rik	-2.23535
Mylk	-2.2461
Ly6c1	-2.2478
Sorbs2	-2.24945
Smoc2	-2.25335
Fzd2	-2.25485
Asxl3	-2.26005
Col1a1	-2.2614
Neto2	-2.26425
Ism1	-2.26895
Igfbp6	-2.26935
C1s	-2.27555
Pi15	-2.277
Il11	-2.2798
Gm106	-2.2809
Gm2083	-2.28395
Dbc1	-2.2859
Bmper	-2.286
Atp6v0d2	-2.2874
Crispld2	-2.2909
Npr3	-2.29455
Atp10a	-2.2968
Ptgfr	-2.2975
Fst	-2.29795
Car3	-2.3024
Mmp3	-2.3113
Arap2	-2.31385
Iqgap2	-2.3158
Notum	-2.317
Mmp9	-2.31785
Car2	-2.3216
Slco4a1	-2.3235
Atp10a	-2.32525
Ptgfr	-2.3336
Hspb8	-2.3352
Nppb	-2.34515
Ly6a	-2.34895
Ntf3	-2.3493
Atp12a	-2.35185
Cp	-2.3555
Tbx3	-2.3573
Plcb1	-2.36465
Anxa10	-2.37255
AI256396	-2.37995
Ckb	-2.3832
Trdn	-2.39105
Prdm16	-2.3968
Gdf5	-2.41285
Prelp	-2.4134
Itga10	-2.4148
Myot	-2.4165
Trdn	-2.42285
Ckm	-2.42485
Slit2	-2.425
Lrg1	-2.4274
Anks1b	-2.4365
Epas1	-2.4368
C130071C03Rik	-2.43685
Prkd1	-2.4379
Serping1	-2.44115
Hp	-2.4536
Sema3c	-2.45375
Pitx1	-2.46095
Chrdl1	-2.4721
Iqgap2	-2.4749
Angptl1	-2.4758
Mcpt8	-2.47735
Il1rl2	-2.49805
Slpi	-2.50505
Ptpn22	-2.5094
Igfbp2	-2.51405
Crabp1	-2.51435
Agtr2	-2.5186
Rcan1	-2.51975
Rcan2	-2.5265
Ocstamp	-2.53395
9930013L23Rik	-2.5423
Kng1	-2.5522
Igf1	-2.5591
Fndc1	-2.5648
Grpr	-2.5731
Aspn	-2.5734
Cyp1b1	-2.57785
Obfc2a	-2.5876
Ctsk	-2.58985
Zic2	-2.5934
Mfsd2a	-2.5981
Cp	-2.6036
Epha7	-2.60525
Fgf7	-2.62445
Slc5a3	-2.6424
Epcam	-2.64405
Pgm2l1	-2.64605
Igf1	-2.6583
Cp	-2.65885
Syt4	-2.6632
Rftn2	-2.67305
Cx3cl1	-2.67755
Col8a2	-2.6809
Fbln5	-2.68855
Spock3	-2.69025
S100g	-2.6929
Arsj	-2.70335
Col12a1	-2.70535
Tuba8	-2.70775
Atp10a	-2.7109
Sod3	-2.71685
Ereg	-2.73165
Fmod	-2.7495
Cp	-2.7539
Fmod	-2.75715
Pappa	-2.7619
Gria1	-2.76425
Pgm2l1	-2.76565
Gria1	-2.77
Slc5a3	-2.778
Slit2	-2.77965
Fbn2	-2.78625
Cp	-2.79145
Nr4a2	-2.79675
Mybpc2	-2.80125
Krt20	-2.80445
Myh1	-2.8204
Igf1	-2.82185
Nr4a2	-2.825
Rcan1	-2.82785
Pgm2l1	-2.83135
Thbs4	-2.83515
Cryab	-2.85355
Jam2	-2.8536
Cyr61	-2.863
Cd36	-2.8667
Slit3	-2.8764
Myh1	-2.88105
Fabp4	-2.8996
Cyr61	-2.91535
Acp5	-2.9276
Enpp1	-2.93225
Dmp1	-2.9335
Sh2d5	-2.9466
Fmod	-2.9519
Gpx3	-2.95285
Nr4a2	-2.95315
Steap4	-2.95405
Fabp4	-2.9626
Syt4	-2.9652
Hgf	-2.966
Grpr	-2.97055
Ptgfr	-2.9825
Ccdc88b	-2.9851
Scara5	-2.98595
Zic5	-2.99065
Srpx2	-2.99155
Comp	-3.00475
5730469M10Rik	-3.0086
Wnt5b	-3.02635
Npy5r	-3.0272
Wnt10a	-3.03285
Pappa	-3.033
Cldn1	-3.04965
Clip4	-3.0559
Col11a1	-3.0722
Slitrk6	-3.07245
Asxl3	-3.0729
Figf	-3.07295
Ptgs2	-3.07705
Sfrp1	-3.08535
Gm106	-3.09195
Lum	-3.0926
Cd300lb	-3.10115
Dmp1	-3.10205
4930519L02Rik	-3.10805
Fmod	-3.1105
Mmp2	-3.11805
Bmp2	-3.13
Mmp2	-3.15565
Sybu	-3.16005
Fbn2	-3.1785
Figf	-3.18355
Aqp5	-3.1848
A530047J11Rik	-3.2006
Ism1	-3.20555
Cxcl14	-3.2163
Pvalb	-3.2255
Tnfrsf11b	-3.2414
Gsto2	-3.24905
Fndc3c1	-3.26195
Myh4	-3.2627
Anxa8	-3.26615
Aspn	-3.28745
Cpxm2	-3.29775
Fgf7	-3.29875
Krt8	-3.3091
5730469M10Rik	-3.31935
Zic5	-3.35905
Crlf1	-3.36015
Krt8	-3.3639
Tnfsf11	-3.395
Chl1	-3.3969
Aplnr	-3.40245
Enpp1	-3.4246
Cyp7b1	-3.42745
Krt12	-3.4279
Npl	-3.43265
Fmod	-3.4505
Sh2d5	-3.45145
Crct1	-3.4516
Cyp7b1	-3.45485
Ptgs2	-3.46785
Col11a1	-3.4704
Kcnma1	-3.48775
Clu	-3.4922
1500015O10Rik	-3.50775
Npy1r	-3.5321
3110039M20Rik	-3.54745
Clu	-3.55035
Btn1a1	-3.56555
Clu	-3.58685
Enpp1	-3.6423
H19	-3.65215
Gzmc	-3.65235
Dcstamp	-3.67815
Il1rl1	-3.72295
Hopx	-3.72295
Hdac9	-3.7743
Mab21l1	-3.7776
Cryab	-3.7835
Anxa8	-3.7838
Clu	-3.7898
Hoxc10	-3.8263
Abi3bp	-3.85025
Krt8	-3.87605
Abi3bp	-3.89675
Hopx	-3.9099
Mmp10	-4.03285
Krt12	-4.06765
Akr1c18	-4.14615
Kcnj15	-4.16845
1500015O10Rik	-4.33225
Scin	-4.357
Adcy8	-4.3943
Il1rl1	-4.4071
Foxg1	-4.43435
Cftr	-4.4981
Chrdl1	-4.54425
Fmod	-4.636
Sfrp1	-4.6829
C1qtnf3	-4.7334
Sfrp1	-4.7817
Gzme	-4.9761
Sfrp1	-5.2352
1500015O10Rik	-5.81395
Gzmd	-5.92515
Gzmd	-6.381
Gzmd	-7.3056

## Sheet: 5 tumor_vs_vector
Gene Symbol	All tumor:Empty vector
Lyz1	9.60705
Lyz1	8.8406
Hba-a1	8.3479
Ctss	8.3041
AA467197	7.87055
Acp5	7.6959
Srgn	7.69345
Krt20	7.51605
Nefl	7.48135
C1qb	7.36075
Akr1c18	7.32615
Fcgr2b	7.14725
C1qb	7.07205
Pthlh	6.9727
Ms4a6d	6.9641
Cd53	6.9321
Lyz2	6.82735
Apoe	6.70285
Hba-a1	6.6754
Tyrobp	6.6292
Nefl	6.62885
Ms4a6b	6.56595
Csf1r	6.51185
Ms4a6d	6.48295
C1qa	6.43015
Cryab	6.334
Laptm5	6.27485
Spon1	6.18415
Abca1	6.15125
Serpine2	6.13185
Pmaip1	6.12755
1500015O10Rik	6.09725
Mmp9	6.09205
Lcp1	5.9937
Aplnr	5.9575
Glipr1	5.9436
Cnr1	5.92135
H2-Aa	5.90205
F13a1	5.8474
Cryab	5.8176
Nrcam	5.8075
Ctsk	5.7809
Mmp13	5.74795
Pthlh	5.7035
Dcn	5.6831
Hba-a1	5.68265
Thbs4	5.6379
Qpct	5.5779
Lum	5.5727
Ptprc	5.56885
Acsl6	5.4071
Nt5e	5.4059
Slitrk6	5.3664
C1qb	5.31065
Fcgr3	5.28385
Arg1	5.2793
Slc9a2	5.27455
Fap	5.27285
Bmp2	5.24905
S100a8	5.2384
Mmp9	5.17255
Csf2rb	5.1208
Beta-s	5.10665
Mrc1	5.0778
Kctd12	5.01625
Ccr1	4.9697
Mmp10	4.9584
Cdh5	4.9366
Fcer1g	4.90805
Acpp	4.90225
Serping1	4.88385
Ednrb	4.865
Dmp1	4.83125
Tinag	4.82865
Upp1	4.81265
Rgs5	4.78085
St8sia4	4.76465
Abcc9	4.75855
Rgs2	4.75835
Epas1	4.74525
Bcl2a1a	4.7383
Mpeg1	4.7308
Npl	4.71435
Slc2a3	4.70615
Tmem204	4.6909
Mmp2	4.68675
Ccr5	4.6853
Mmp2	4.68385
Itm2a	4.66
Cdh11	4.6547
Srprb	4.6447
Igfbp5	4.63845
Thy1	4.59605
Pcdh17	4.583
Areg	4.5731
Gp49a	4.5462
Inhbb	4.5424
C1ql3	4.53885
LOC100038947	4.52665
Cd163	4.52045
Ccl6	4.5124
Cxcl14	4.4954
Cd93	4.4911
Pla2g7	4.4894
Gzmd	4.48125
Moxd1	4.47855
Nefm	4.45215
Cd93	4.4456
H19	4.43585
A130040M12Rik	4.43425
Crct1	4.43425
Clec4n	4.40435
Cytip	4.3939
C3ar1	4.3807
Atp6v0d2	4.3668
Nppb	4.36295
Cd52	4.35335
Cilp	4.3508
Rgs5	4.3377
Mmp12	4.33
Gzmd	4.3299
Ctsc	4.3289
Rgs5	4.3222
Gpr149	4.31465
St3gal6	4.3086
Ms4a4d	4.27075
Mamdc2	4.26775
Fndc1	4.2667
Frmd4b	4.2624
Arhgap6	4.26225
Gimap4	4.2561
Itgb2	4.2378
A130040M12Rik	4.23605
Cd68	4.22905
Ddx3y	4.2284
1200015M12Rik	4.21975
Cxcr4	4.2187
Fam84a	4.21735
Lrg1	4.2125
Mafb	4.2078
Fermt3	4.20035
Sparcl1	4.19255
1200003I10Rik	4.1691
Gda	4.1642
Tfpi2	4.1606
Clec4n	4.1592
Itm2a	4.1578
Cytip	4.14225
Gzmd	4.13855
Evi2a	4.13195
Gda	4.12525
Emcn	4.1174
Arap3	4.1145
Slc2a3	4.10265
Ly86	4.09825
Sema3a	4.09115
Atp6v0d2	4.087
Pid1	4.082
Rgs2	4.082
Chi3l3	4.08075
Kcnq5	4.0798
Ccl6	4.0791
Ms4a7	4.07635
Ccl12	4.05065
Pcsk5	4.0484
Pcdh17	4.04585
Hao1	4.0256
Cxcr7	4.0117
Chrna1	3.99765
Itgbl1	3.99465
Gpr116	3.99375
Maf	3.98585
Plac8	3.98325
Igfbp3	3.9796
Fgl2	3.9587
Dmp1	3.946
Apod	3.93335
Fbn2	3.91975
Clec4a2	3.91895
Sema5a	3.91065
Tac1	3.8922
Fcgr2b	3.88545
Sepp1	3.8706
Fcgr2b	3.87005
Eml5	3.838
Abi3bp	3.83435
Ifi27l2a	3.834
Crabp2	3.83115
Gm11428	3.82415
Csf1r	3.8158
Sema3a	3.80765
Camk4	3.79915
Crabp1	3.7977
B130021B11Rik	3.78475
Pf4	3.78435
C1qc	3.77755
Pycard	3.77755
Fam5c	3.77655
Stc1	3.7737
Cybb	3.768
Adh7	3.76215
Plek	3.7425
Prdm1	3.73835
Sorcs2	3.7236
Sema7a	3.71765
Insl6	3.71495
Clec4d	3.71485
Mmrn2	3.7115
Gpr149	3.7092
Mfap5	3.7092
Btc	3.6905
Sox2	3.6808
Copg2as2	3.6803
Ms4a6b	3.6721
Igfbp3	3.6666
Fibin	3.6645
Arhgap6	3.66225
Col3a1	3.6528
Plau	3.6417
Btc	3.6337
Rgs16	3.6335
Cfh	3.61145
Rgs16	3.6062
Rgs2	3.5939
1500015O10Rik	3.57425
Cd38	3.57385
Ctla2a	3.567
A130040M12Rik	3.54345
Fmod	3.53965
Ncf1	3.53595
Lgals7	3.5326
Cpxm1	3.5262
Etv1	3.5239
2310002L13Rik	3.521
Dusp4	3.5207
Prg4	3.51335
S100a16	3.5044
Stmn2	3.495
C920025E04Rik	3.4885
Arap2	3.4869
Dner	3.4853
Cdkn1a	3.4836
B130021B11Rik	3.48055
Ccl21a	3.4778
Emr1	3.47225
H2-Aa	3.47025
Odz3	3.4688
Tbx20	3.46095
Arhgap6	3.45695
Il33	3.4553
Cp	3.45135
Ptgfr	3.4458
Abcb1a	3.44555
Manba	3.4389
Il13ra1	3.4361
Ctla2a	3.43185
C3	3.43155
Col18a1	3.41545
Hdac9	3.4112
Col14a1	3.40635
Sema3a	3.4043
Ccl8	3.40115
Col18a1	3.3913
Popdc3	3.3865
Ttn	3.3788
Lama4	3.37785
Satb1	3.37385
Fbn2	3.3704
Stox2	3.36915
Kbtbd11	3.36745
Mmp1a	3.3667
Fst	3.36645
Itgam	3.35785
C730049O14Rik	3.3567
Sema5a	3.35515
1810011O10Rik	3.3533
Dach1	3.35235
1810011O10Rik	3.34475
Cdkn1a	3.34145
Frmd4b	3.33795
Ms4a6c	3.3303
Gm4070	3.3284
Pygl	3.32295
Epha3	3.3224
Rora	3.3167
H2-Ab1	3.31095
Vwf	3.306
Igf1	3.3018
Mt2	3.30045
Lyve1	3.2994
Pdlim4	3.29715
Mef2c	3.29285
Tspan8	3.29205
Fgf13	3.2917
Rgs16	3.29085
St3gal6	3.29025
Fndc3c1	3.2902
Col5a3	3.28605
Fst	3.28605
Chrdl1	3.2804
Aif1	3.27825
Tm6sf1	3.27615
Aspn	3.27335
Cpxm2	3.2723
Lcp1	3.2637
Zdhhc14	3.2589
Podxl	3.258
Igf1	3.2437
Dock10	3.2412
Gpihbp1	3.2329
Cxcl3	3.23215
Mef2c	3.2244
4632428N05Rik	3.2208
Fcgr1	3.2206
Blnk	3.2163
Tgm2	3.21535
AI607873	3.2105
Slc16a2	3.20835
Epsti1	3.201
Iqgap2	3.1874
Coro1a	3.1868
Ecscr	3.17875
Tgm2	3.17405
Klhl4	3.165
Msr1	3.1621
Ociad2	3.1545
Lhx8	3.1527
Hist1h3b	3.14695
Fcrls	3.1444
Nptx1	3.13365
Scin	3.1329
Smpdl3a	3.12295
Odz3	3.12115
Zdhhc14	3.1204
Cxcl5	3.11565
Atp8b1	3.10965
Entpd1	3.1085
Rgnef	3.1024
Mtss1	3.09405
Ttc9	3.0927
Clec4a3	3.09165
Ociad2	3.08715
Plau	3.0868
Car2	3.0818
Flt1	3.07835
Ggct	3.07765
Gzme	3.0769
Cldn5	3.07305
Pyhin1	3.07235
Gem	3.07205
Gm885	3.0703
H2-Ab1	3.0654
Cfh	3.0651
Plvap	3.0587
Rnf180	3.0517
Myzap	3.0501
Nrcam	3.0444
P2rx7	3.04395
Pyhin1	3.0419
Crip1	3.0364
Fli1	3.03225
S100a9	3.03215
9930013L23Rik	3.03085
Slc39a8	3.03005
Ndrg1	3.0278
Aqp1	3.0254
Fut8	3.02385
Rgs5	3.0194
Etv1	3.01595
P2ry6	3.01215
Casp4	3.006
Sirpa	3.00525
Gm106	3.00515
AI467606	3.0029
Fyb	2.99935
Lgi2	2.98265
Ptpn22	2.9734
Khdrbs3	2.9725
Esam	2.97245
Calcrl	2.97155
Il13ra1	2.9637
Lcp2	2.9575
Csf2rb2	2.95655
Pitpnc1	2.95345
Atp8a1	2.9497
Coro1a	2.9416
Gpm6b	2.93665
Eltd1	2.93655
Ms4a4c	2.9331
Ednra	2.9275
Cd48	2.9272
Ptpre	2.92225
Klhl13	2.9212
Mtss1	2.92005
Ptpn6	2.91895
Col3a1	2.91515
Zdhhc14	2.91195
Col23a1	2.91085
Aspn	2.90975
Ptges	2.9084
Iigp1	2.90585
Apod	2.9031
Col1a1	2.8961
Fhl1	2.8935
A730054J21Rik	2.8843
2210408K08Rik	2.8837
Rgnef	2.87995
Ifitm6	2.87075
Spata13	2.87035
Adssl1	2.86795
41709	2.8619
Cftr	2.8593
Tgm2	2.85795
Tcn2	2.85655
Vldlr	2.85475
Sox18	2.8526
C3ar1	2.85205
Efs	2.84975
Iqgap2	2.84675
Slfn4	2.8458
Ndrg1	2.84545
Chic1	2.84105
Pla1a	2.84025
Cxcl16	2.83705
Chrdl1	2.8332
Il1rap	2.8329
Ddx3y	2.8309
Gatm	2.83035
Kcnj15	2.8248
Pi15	2.8246
Trim30a	2.8226
Murc	2.821
Tnfsf11	2.81485
C3ar1	2.8069
Hivep2	2.80175
Acta1	2.796
Stab1	2.79505
Epha3	2.79345
Sat1	2.7926
Mmrn2	2.7914
Epcam	2.7841
Krt18	2.78075
Il13ra1	2.7772
Mndal	2.7752
Il13ra1	2.7715
Ptk2b	2.7691
Msln	2.7601
Nhedc2	2.75815
Gbp7	2.75255
AI504432	2.7487
Adrbk2	2.7471
Fgd5	2.7462
AI504432	2.7442
Rsad2	2.7404
Kcne3	2.7314
Lpxn	2.72925
Hist1h4a	2.71605
Rbp1	2.71505
Cpeb1	2.71415
1600029D21Rik	2.71065
Cyyr1	2.7082
S100a16	2.70755
Angptl1	2.70345
Fmod	2.7016
Gfi1	2.70125
Erc2	2.69965
Tnnc2	2.69415
Xdh	2.69375
Sema6d	2.69305
Ednrb	2.69295
Abi3bp	2.6872
Usp2	2.6864
H2-Q7	2.68615
Tcn2	2.6857
Col12a1	2.6827
Pdgfd	2.68095
Plek	2.67605
Slit2	2.6747
Lrrc15	2.6745
6230424C14Rik	2.67335
Dner	2.6699
Sox17	2.66845
Gcnt2	2.66845
Pdgfrl	2.66215
Obfc2a	2.6611
Apobr	2.6577
Cdh6	2.6521
Il2rg	2.65
Gsto2	2.6457
Csf2rb	2.64555
Gch1	2.64255
Tfec	2.64075
Gbp7	2.63815
Mylpf	2.63645
Kcnn4	2.63525
Vldlr	2.6304
Tek	2.62745
Eya1	2.6268
Postn	2.6249
Gpx3	2.62295
Gzmc	2.61745
Ndrg1	2.6158
Cfp	2.6133
Krt12	2.6123
Tcn2	2.61225
Fgl2	2.6105
Disp2	2.6088
Alox5ap	2.60845
Myh3	2.6024
Abcb1a	2.60045
Pgm2l1	2.59755
Psmb8	2.59565
Kcnj8	2.5954
Pecam1	2.595
Cd200	2.59145
Nrk	2.59095
Stox2	2.5858
Nckap1l	2.585
Rasgrp3	2.5825
Mef2c	2.58135
Sulf1	2.58075
Icam2	2.58035
Crmp1	2.5798
Tnnt2	2.5756
Mmrn2	2.5728
Ctsb	2.5723
H2-K1	2.57165
Chn1	2.56885
Lmo2	2.5683
Prkcb	2.5681
Chic1	2.56335
Iigp1	2.56195
Ptgfr	2.5579
Gm9835	2.55635
Gap43	2.5537
Fzd1	2.54065
1190002H23Rik	2.53865
Enpep	2.5364
2310076G05Rik	2.53125
Ptpre	2.53
Rnf183	2.529
Ocln	2.5271
Ncf4	2.52575
Rnf125	2.5229
Mmp3	2.52255
Gm3579	2.5216
Igfbp4	2.515
Igfbp4	2.5089
Ndrg1	2.508
Ifitm3	2.506
H2-D1	2.50535
Nupr1	2.5022
Fermt3	2.49985
Ppm1h	2.49775
Cxcl14	2.4945
Dkk3	2.49345
Laptm5	2.48555
Il6ra	2.4845
Cyp11a1	2.48295
Xaf1	2.48075
Hp	2.4782
Mcam	2.4708
Prex1	2.4706
Rora	2.47005
Pkp1	2.4691
Plat	2.4689
Arhgap24	2.46085
St8sia6	2.4596
Flrt2	2.4583
Hsd17b7	2.4516
Ar	2.4505
Laptm5	2.45035
Gcnt1	2.4474
Afp	2.4441
Cadm2	2.44115
Spry4	2.44025
Colec12	2.4396
Asb5	2.43935
Fam110c	2.4392
S1pr1	2.43845
Hopx	2.4345
Reln	2.4329
Ctla2b	2.43055
Ptprd	2.4298
Stc2	2.42725
Mt1	2.4253
Dhrs3	2.42275
Adh7	2.42215
Galnt1	2.42155
Ptprb	2.41975
Gpm6b	2.419
Ripk3	2.4165
Kcnk6	2.41445
Btbd11	2.4118
Fam110c	2.41175
Adra2a	2.41055
Spock3	2.40985
Ceacam1	2.4044
Ctsb	2.40425
Ptgis	2.40345
Nckap1l	2.4019
Chd7	2.4017
Rnasel	2.3923
Nrk	2.3919
Nupr1	2.39075
Chchd10	2.3893
Ttc9	2.38855
Apobec1	2.38665
H2-Eb1	2.3846
Flrt2	2.38365
Igf2	2.38155
Fxyd5	2.379
Aqp3	2.3788
Ntn4	2.3774
Gsdmd	2.37645
D0H4S114	2.374
Nmnat2	2.3731
Pcdhb17	2.37225
Ism1	2.36995
4930519L02Rik	2.3686
Nid2	2.36605
Gadd45a	2.3656
Col13a1	2.36385
Adrbk2	2.3637
Rims2	2.36305
Maf	2.3628
Rsad2	2.35915
Dmp1	2.3488
Flt1	2.3482
Kif26b	2.34775
BC031353	2.34765
Steap4	2.3438
Hist1h2bc	2.33945
Gimap8	2.33745
Cp	2.33635
2310030G06Rik	2.33495
Klhl24	2.3302
C1qtnf3	2.3301
Socs2	2.3284
Ppp1r9a	2.3269
Gm11787	2.32635
Plxdc2	2.32285
Clec7a	2.321
Atp1a2	2.32085
Kcnn4	2.3182
Il1rap	2.3167
Myct1	2.3161
Tmem204	2.31565
Tpd52	2.31555
Mef2c	2.3136
41886	2.3133
Cdh1	2.30645
Kcnma1	2.30375
5430435K18Rik	2.29865
Slpi	2.29835
Fam63a	2.29375
AW112010	2.2919
Btbd11	2.29165
Igsf6	2.2887
Tpd52	2.2859
Fam198b	2.2859
Sfrp1	2.28555
Cdh10	2.28465
Ero1l	2.2837
Rapgef5	2.2773
Cd38	2.27645
Ccl11	2.27495
Satb1	2.26985
Hs3st1	2.268
Reep1	2.26795
Rtp4	2.26495
Afp	2.2648
Il1rap	2.26295
Copg2as2	2.26175
Fmod	2.2614
Krt12	2.25775
Chic1	2.2529
Lrrc15	2.2499
Hist1h3b	2.24905
Tmem204	2.249
Ror1	2.2469
Hsd17b7	2.24315
Sfrp1	2.2415
Flrt2	2.23955
Jhdm1d	2.2361
Lsp1	2.23315
9330182L06Rik	2.23235
Col27a1	2.2299
Gpr65	2.2295
Rragd	2.2287
Fam63a	2.228
2010300C02Rik	2.22695
Tnnt2	2.22605
Slc16a2	2.22325
Amigo2	2.22165
Flt1	2.22105
Itga1	2.21915
Mfap3l	2.21585
Clip4	2.21435
Ube2ql1	2.21145
Rapgef5	2.2109
Ubash3b	2.2085
Igf1	2.208
Lrrc33	2.20755
Prune2	2.20645
Klf4	2.20595
Slc7a2	2.20595
Lbh	2.20445
Plbd1	2.20425
Hopx	2.20315
Xaf1	2.20185
Gad2	2.20165
Nhsl1	2.20095
Adcy8	2.2005
Jam2	2.19935
Adamtsl1	2.1974
Nfatc4	2.1969
Sema7a	2.19605
Plekhg1	2.19455
Ptgfr	2.1925
Lpcat2	2.1923
Dcstamp	2.19085
Aig1	2.1903
Mndal	2.1898
Actc1	2.1868
Osbpl6	2.1867
Sfrp1	2.1842
A630033H20Rik	2.1801
Pde3b	2.17985
Ephx4	2.17845
Myl4	2.17825
Dpys	2.175
Entpd1	2.16905
Usp18	2.1685
Ereg	2.16705
Tec	2.16505
Hoxd8	2.1643
Elavl1	2.16045
Bmf	2.1602
Kdr	2.15815
Ocstamp	2.15685
Igfbp2	2.15615
Rnase4	2.15595
Hsd3b7	2.1538
Spon1	2.1535
Gprc5b	2.1521
Lgi2	2.15095
Wdr63	2.14755
Casp1	2.1442
Kcnj12	2.14295
Tmsb15b2	2.14175
Anks1b	2.1364
Bnc2	2.1336
Mfap5	2.13165
Serpinb1a	2.12985
Alcam	2.12735
Gpr171	2.12615
Stom	2.12535
Rora	2.1219
Ctsl	2.12145
Gm16340	2.11705
Zfp608	2.1161
Csgalnact1	2.1132
Slc22a23	2.11245
Ar	2.11095
Sulf1	2.11055
Gm6377	2.1079
Hsd17b7	2.10595
Itga6	2.0993
Hectd2	2.0982
Mcpt8	2.0929
Cd36	2.09235
Pvr	2.0915
Osbpl6	2.09025
Tcf7	2.08935
Ednra	2.08795
B3gnt9-ps	2.08715
Fam46a	2.08625
Nceh1	2.0796
Slco2b1	2.079
Clec4a2	2.0786
D730048J04Rik	2.07835
Myo1f	2.0782
Gm11787	2.0747
Ctsb	2.07455
Il6	2.0742
Cd84	2.074
Tbx3	2.07385
Plscr4	2.07135
Cxcl2	2.07115
Ptges	2.07055
Arhgap30	2.07015
Pvr	2.06905
Slfn10-ps	2.0677
Pcsk5	2.0659
Ldb2	2.064
Fmod	2.0634
Eif2s3y	2.05945
Atg9b	2.0591
Hexa	2.0585
Ptchd1	2.05825
Fam70a	2.05425
Dkk2	2.05365
Fcgr2b	2.05205
Tmem100	2.0517
Xlr4a	2.05
Egln3	2.04995
Sorbs1	2.04675
Unc45b	2.04635
Hoxd8	2.039
Kng1	2.0367
Msr1	2.0353
Bhlhe40	2.0346
Chst11	2.03435
Spry1	2.0342
Atp6v1b2	2.0332
H2-D1	2.0316
Pvr	2.0288
Tgm2	2.02875
Sestd1	2.02785
Rgs17	2.0254
Igfbp4	2.02385
Notch4	2.0234
1500015O10Rik	2.0233
Stmn2	2.02255
Slc9a9	2.02135
Cdh13	2.01775
Agtr2	2.0159
Cysltr1	2.0143
Pstpip1	2.01425
Col1a1	2.01385
Hpse	2.0138
Pde4dip	2.01185
Cox7a1	2.0086
LOC665506	2.0052
Abcg1	2.0039
Angpt1	2.0036
Lgmn	2.00205
Arap2	2.0014
Igf2bp3	-2.0006
Fads3	-2.00485
Rad51ap1	-2.006
Ctnnal1	-2.00725
Kazald1	-2.009
Cdca2	-2.00965
Clspn	-2.0109
Rad51ap1	-2.012
Tpx2	-2.01245
Lgr4	-2.0157
Gstm1	-2.0162
Fam164a	-2.0163
Galnt13	-2.0201
Zfpm2	-2.021
Rad54l	-2.0322
Cdca8	-2.03695
Fam149b	-2.03725
Aurkb	-2.0398
Kif5c	-2.045
Cdca8	-2.0507
Gm2115	-2.06065
Slc29a1	-2.0607
Arsj	-2.06095
D4Bwg0951e	-2.06185
Cyr61	-2.0666
Stx3	-2.07275
Srsf7	-2.0774
Fam164a	-2.07915
6720475J19Rik	-2.07995
Smc2	-2.08335
Abhd6	-2.0924
Calu	-2.0957
Wnk4	-2.1012
Epb4.1l3	-2.10405
Rad51	-2.1051
Foxg1	-2.1119
Gm12824	-2.12245
Lypd6	-2.12365
Tk1	-2.13565
Id3	-2.1388
Ebf3	-2.1402
Ccl2	-2.15
Igf2bp3	-2.151
Exo1	-2.15475
Jub	-2.15495
Irx3	-2.15625
Fam164a	-2.18325
Igf2bp3	-2.1842
Gjb3	-2.1888
Abhd6	-2.19475
D2Ertd750e	-2.1955
Bub1	-2.2154
3110039M20Rik	-2.2159
2610002D18Rik	-2.22545
Rps6ka6	-2.2351
Akr1c14	-2.24455
Ints8	-2.25005
Tspyl4	-2.25435
6230409E13Rik	-2.25635
Grem2	-2.2579
Rpa2	-2.2665
Psrc1	-2.2797
Smc2	-2.28435
Osr1	-2.28445
Mtap9	-2.29655
Adamtsl3	-2.29805
Kif5c	-2.3078
Rad51ap1	-2.32095
Mcc	-2.3213
Akap12	-2.32195
Ripk2	-2.32465
Gm8267	-2.3456
Cep55	-2.34755
Gm12816	-2.3481
Elovl7	-2.3503
Evc	-2.35115
Spc24	-2.3526
Elovl4	-2.35365
Cadm1	-2.35705
Fads3	-2.36575
Lypd6	-2.36635
2610528A11Rik	-2.36935
Ptn	-2.38365
Plin4	-2.3872
Rad54l	-2.3879
Fam73a	-2.38995
Cyr61	-2.39305
Bdnf	-2.4041
Gas5	-2.40735
Hhip	-2.43355
Pkp2	-2.43405
Ubxn2b	-2.44015
Adcyap1r1	-2.4414
Cyr61	-2.44395
Snhg3	-2.44965
Csf1	-2.4524
Esco2	-2.45315
D4Bwg0951e	-2.4548
Tinagl1	-2.4616
Rad51c	-2.46365
Ptx3	-2.47045
Unc5c	-2.4722
Foxc2	-2.48005
Galnt12	-2.48075
Lypd6	-2.4884
Lpar3	-2.50605
Foxa2	-2.51415
Megf10	-2.51725
Elovl4	-2.51725
Ltbp3	-2.51855
Krt13	-2.52965
Lrp8	-2.5299
Rad54b	-2.5338
Maoa	-2.534
Cxcl12	-2.53405
Gas5	-2.53525
Galntl4	-2.55575
2810417H13Rik	-2.57305
D7Ertd715e	-2.595
Chst1	-2.6259
Rpa2	-2.63495
Timp3	-2.6426
Cldn15	-2.66575
Nasp	-2.6771
Fam69b	-2.68515
Anxa1	-2.686
Unc5c	-2.69255
Crlf1	-2.72305
Rrm2	-2.72525
Gm2115	-2.7273
Krt19	-2.75605
Cadm1	-2.75925
Slc38a4	-2.82905
Plscr2	-2.84875
Fgf7	-2.89165
Timp3	-2.9052
Bdnf	-2.9136
Cadm1	-2.92
Malat1	-2.92345
Itih2	-2.9513
Cadm1	-2.97385
Tnfrsf11b	-2.98315
Timp3	-2.98765
Rpl39l	-2.99385
Galnt13	-3.0165
Fbxo2	-3.04655
Maoa	-3.05245
Smad6	-3.1111
Dlx1	-3.1142
Slc6a15	-3.1543
Zfp365	-3.17665
Timp3	-3.19
Dfna5	-3.2225
Fgf7	-3.22745
Bend5	-3.2741
Prl2c2	-3.3581
Hoxc8	-3.3841
Ebf2	-3.3967
Ptn	-3.45175
Ebf2	-3.6746
Sned1	-3.68205
Cyp1b1	-3.7252
Prss22	-3.75625
H3f3b	-4.04685
Efemp1	-4.0474
Cyp1b1	-4.117
Pparg	-4.2649
Rab39b	-4.40165
Slc38a4	-4.6527

## Sheet: 6 Kras-H_vs_vector
Gene Symbol	Kras-H:vector
Lyz1	9.4285
Lyz1	8.6914
Hba-a1	9.3588
Ctss	8.76745
AA467197	8.6192
Acp5	5.69785
Srgn	8.0138
Krt20	4.7116
Nefl	8.36705
C1qb	7.89115
Akr1c18	4.60025
Fcgr2b	7.6674
C1qb	7.42105
Pthlh	5.76725
Ms4a6d	6.64835
Cd53	7.19295
Lyz2	6.8235
Apoe	7.59165
Hba-a1	7.4974
Tyrobp	6.1584
Nefl	7.7951
Ms4a6b	6.51125
Csf1r	6.45625
Ms4a6d	6.004
C1qa	7.04635
Cryab	4.22885
Laptm5	6.015
Spon1	5.43375
Abca1	6.40385
Serpine2	5.5916
Pmaip1	6.74325
1500015O10Rik	2.09705
Mmp9	5.0894
Lcp1	5.51105
Aplnr	3.9677
Glipr1	5.18035
Cnr1	5.38335
H2-Aa	6.6799
F13a1	5.8259
Cryab	3.20875
Nrcam	7.3279
Ctsk	4.4831
Mmp13	4.81555
Pthlh	4.44565
Dcn	4.3757
Hba-a1	6.818
Thbs4	3.1655
Qpct	6.88785
Lum	4.29845
Ptprc	5.8082
Acsl6	5.41905
Nt5e	6.1578
Slitrk6	3.3342
C1qb	5.85575
Fcgr3	5.75545
Arg1	5.33655
Slc9a2	4.60915
Fap	5.2238
Bmp2	3.39825
S100a8	5.2682
Mmp9	3.766
Csf2rb	4.6204
Beta-s	6.13665
Mrc1	5.4475
Kctd12	5.22165
Ccr1	4.9697
Mmp10	2.40755
Cdh5	4.00555
Fcer1g	5.04625
Acpp	4.105
Serping1	3.333
Ednrb	4.12025
Dmp1	3.71635
Tinag	4.09495
Upp1	5.0093
Rgs5	5.521
St8sia4	5.0309
Abcc9	4.42885
Rgs2	4.271
Epas1	3.4994
Bcl2a1a	4.91965
Mpeg1	5.8049
Npl	2.70845
Slc2a3	6.4976
Tmem204	4.17715
Mmp2	2.5828
Ccr5	4.26465
Mmp2	2.52905
Itm2a	4.14515
Cdh11	3.93425
Srprb	5.7681
Igfbp5	5.1615
Thy1	3.6564
Pcdh17	4.28635
Areg	3.4429
Gp49a	4.67085
Inhbb	4.31415
C1ql3	3.6271
LOC100038947	4.61625
Cd163	3.2153
Ccl6	4.5124
Cxcl14	3.75745
Cd93	4.3605
Pla2g7	4.11975
Moxd1	3.00495
Nefm	6.6564
Cd93	4.4456
H19	2.5313
A130040M12Rik	3.4353
Crct1	2.03895
Clec4n	5.0224
Cytip	3.445
C3ar1	4.5831
Atp6v0d2	3.1466
Nppb	2.83425
Cd52	4.72975
Cilp	4.3882
Rgs5	5.3547
Mmp12	3.0893
Ctsc	4.7339
Rgs5	5.07505
Gpr149	3.88715
St3gal6	3.1311
Ms4a4d	3.2621
Mamdc2	4.26775
Fndc1	2.3738
Frmd4b	3.9333
Arhgap6	4.91855
Gimap4	3.13175
Itgb2	3.45435
A130040M12Rik	3.50635
Cd68	3.51185
Ddx3y	4.2284
1200015M12Rik	3.5169
Cxcr4	5.24585
Fam84a	4.59145
Lrg1	2.64625
Mafb	4.6274
Fermt3	3.89705
Sparcl1	4.0794
1200003I10Rik	3.6481
Gda	3.6839
Tfpi2	4.11785
Clec4n	4.87305
Itm2a	3.6251
Cytip	3.2986
Evi2a	4.5065
Gda	3.90665
Emcn	3.29125
Arap3	4.41765
Slc2a3	5.94585
Ly86	5.0441
Sema3a	3.0848
Atp6v0d2	3.14245
Pid1	3.724
Rgs2	3.52815
Chi3l3	2.50025
Kcnq5	4.0798
Ccl6	4.0791
Ms4a7	4.2579
Ccl12	4.81025
Pcsk5	2.97335
Pcdh17	4.03355
Hao1	3.183
Cxcr7	3.99775
Chrna1	4.9556
Itgbl1	2.88705
Gpr116	3.5109
Maf	3.68775
Plac8	3.4608
Igfbp3	4.4541
Fgl2	4.22775
Dmp1	3.0668
Apod	2.26065
Fbn2	2.3505
Clec4a2	3.40765
Sema5a	2.7357
Tac1	2.4134
Fcgr2b	4.5763
Sepp1	4.36755
Fcgr2b	4.42775
Eml5	2.7011
Ifi27l2a	3.834
Crabp2	3.46275
Gm11428	3.48115
Csf1r	3.67915
Sema3a	3.2919
Camk4	2.7318
Crabp1	2.1567
B130021B11Rik	3.25285
Pf4	3.7219
C1qc	4.73305
Pycard	3.61215
Fam5c	2.7024
Stc1	3.64105
Cybb	4.85315
Adh7	3.1842
Plek	4.00255
Prdm1	3.6664
Sorcs2	3.73945
Sema7a	3.5225
Insl6	2.4328
Clec4d	4.0548
Mmrn2	2.83555
Gpr149	3.53625
Mfap5	3.72595
Btc	3.6905
Sox2	2.8484
Copg2as2	3.13185
Ms4a6b	3.63765
Igfbp3	4.34365
Fibin	2.7285
Arhgap6	4.17415
Col3a1	3.1506
Plau	3.73285
Btc	3.78955
Rgs16	2.42005
Cfh	3.4999
Rgs16	2.5166
Rgs2	3.2865
Cd38	4.05275
Ctla2a	3.66435
A130040M12Rik	2.79265
Ncf1	3.3565
Lgals7	3.6666
Cpxm1	3.30355
Etv1	3.16025
2310002L13Rik	4.25355
Dusp4	4.03995
Prg4	3.1657
S100a16	4.4327
Stmn2	6.14195
C920025E04Rik	3.78705
Arap2	2.37205
Dner	4.42735
Cdkn1a	3.37625
B130021B11Rik	2.7771
Emr1	3.9249
H2-Aa	4.13555
Odz3	3.17915
Tbx20	2.1792
Arhgap6	4.1853
Il33	5.3016
Ptgfr	2.211
Abcb1a	3.7649
Manba	3.7299
Il13ra1	3.96455
Ctla2a	3.5278
C3	2.4806
Col18a1	4.5548
Col14a1	3.21985
Sema3a	2.7786
Ccl8	2.98365
Col18a1	4.46455
Popdc3	4.97715
Ttn	3.3788
Lama4	2.59655
Satb1	2.9501
Stox2	2.2658
Kbtbd11	3.11725
Mmp1a	3.3667
Itgam	2.83065
C730049O14Rik	4.40905
Sema5a	2.57015
1810011O10Rik	2.6264
1810011O10Rik	3.04775
Cdkn1a	3.1869
Frmd4b	3.23955
Ms4a6c	3.84505
Gm4070	3.2228
Pygl	3.95235
Epha3	3.3224
Rora	3.46585
H2-Ab1	3.6521
Vwf	3.67455
Mt2	3.2525
Lyve1	3.58915
Pdlim4	2.8375
Mef2c	2.99635
Tspan8	3.29205
Fgf13	2.6203
Rgs16	2.2569
St3gal6	2.28305
Col5a3	3.28605
Aif1	4.47175
Tm6sf1	3.24
Lcp1	3.00065
Zdhhc14	2.8067
Podxl	3.6908
Dock10	3.2412
Gpihbp1	3.24185
Mef2c	2.35625
4632428N05Rik	3.87175
Fcgr1	3.717
Blnk	3.5231
Tgm2	3.6854
AI607873	3.0739
Slc16a2	3.2353
Epsti1	3.31695
Coro1a	3.24005
Ecscr	2.55375
Tgm2	3.6805
Klhl4	2.4976
Msr1	3.26025
Ociad2	3.4713
Lhx8	3.3095
Hist1h3b	2.77975
Fcrls	4.04565
Nptx1	3.37235
Smpdl3a	2.3258
Odz3	2.5644
Zdhhc14	3.15355
Cxcl5	2.94185
Atp8b1	2.1108
Entpd1	2.6642
Rgnef	2.8151
Mtss1	3.88855
Clec4a3	3.79355
Ociad2	3.56425
Plau	3.32135
Flt1	3.07835
Ggct	3.05725
Cldn5	2.97805
Pyhin1	2.65305
Gm885	3.50335
H2-Ab1	3.51755
Cfh	3.16065
Plvap	2.6308
Rnf180	2.22915
Myzap	2.60985
Nrcam	3.6347
P2rx7	2.2027
Pyhin1	2.39915
Crip1	2.9412
Fli1	2.51
S100a9	3.94425
Slc39a8	3.7418
Ndrg1	3.5131
Aqp1	2.39935
Fut8	2.8013
Rgs5	3.94905
Etv1	2.50605
P2ry6	2.83125
Casp4	2.45585
Sirpa	2.9884
AI467606	3.69265
Fyb	3.59775
Lgi2	3.5403
Khdrbs3	3.05485
Esam	2.14025
Calcrl	3.64355
Il13ra1	3.31295
Lcp2	2.2687
Csf2rb2	2.7335
Pitpnc1	2.814
Atp8a1	3.0923
Coro1a	3.04375
Gpm6b	2.09095
Ms4a4c	2.9331
Ednra	4.534
Cd48	3.09155
Ptpre	2.3799
Klhl13	2.9314
Mtss1	3.8611
Ptpn6	3.1905
Col3a1	2.65185
Zdhhc14	2.97925
Col23a1	2.01565
Ptges	2.48575
Iigp1	3.4045
Fhl1	2.5833
A730054J21Rik	2.1155
2210408K08Rik	2.59195
Rgnef	2.64395
Spata13	2.2445
Adssl1	3.10395
2014-03-11	2.5634
Tgm2	3.39235
Tcn2	3.30415
Vldlr	3.9889
Sox18	2.1049
C3ar1	3.21565
Efs	2.6651
Ndrg1	3.7265
Chic1	2.29635
Pla1a	3.3395
Cxcl16	3.3401
Il1rap	2.5323
Ddx3y	2.8309
Gatm	3.77245
Trim30a	2.5964
C3ar1	2.68325
Hivep2	3.00175
Acta1	2.796
Stab1	2.0595
Epha3	3.0213
Sat1	2.2321
Krt18	2.6749
Il13ra1	3.16265
Mndal	2.75305
Il13ra1	3.12025
Ptk2b	2.5395
Msln	2.92925
Gbp7	3.40535
AI504432	3.76645
Fgd5	2.20405
AI504432	4.08795
Rsad2	3.44265
Kcne3	2.37195
Lpxn	2.45785
Hist1h4a	2.04815
Rbp1	2.3358
Cpeb1	3.06935
1600029D21Rik	3.8593
S100a16	3.6199
Gfi1	3.02195
Erc2	2.27265
Tnnc2	2.69415
Sema6d	2.46115
Ednrb	2.65545
H2-Q7	3.2364
Tcn2	3.35375
Pdgfd	3.0541
Plek	3.097
Lrrc15	2.09765
6230424C14Rik	2.35985
Dner	3.5249
Gcnt2	2.52045
Pdgfrl	2.2049
Apobr	2.3292
Cdh6	2.31055
Il2rg	3.07805
Csf2rb	2.2622
Gch1	2.2267
Tfec	2.085
Gbp7	3.05445
Mylpf	2.63645
Kcnn4	2.45775
Vldlr	3.6994
Eya1	2.6268
Postn	2.501
Ndrg1	3.49325
Cfp	2.28765
Tcn2	2.97735
Fgl2	2.99635
Disp2	3.3062
Alox5ap	2.5123
Myh3	4.38465
Abcb1a	3.2802
Psmb8	2.31555
Kcnj8	2.26185
Pecam1	2.30275
Cd200	2.16905
Nrk	2.59095
Nckap1l	2.31945
Rasgrp3	2.4523
Mef2c	2.58135
Crmp1	2.6682
Tnnt2	4.484
Ctsb	3.0013
H2-K1	2.7534
Chn1	2.56885
Lmo2	2.7832
Prkcb	4.3059
Chic1	2.098
Iigp1	2.76435
Gm9835	2.9136
Gap43	2.78195
1190002H23Rik	2.03755
Enpep	2.1588
2310076G05Rik	3.76065
Ptpre	2.08945
Rnf183	2.22335
Ncf4	2.37605
Rnf125	3.7953
Gm3579	3.3588
Ndrg1	3.37455
Ifitm3	2.0433
H2-D1	2.6976
Fermt3	2.32445
Dkk3	2.355
Laptm5	2.2507
Il6ra	2.0502
Xaf1	2.48075
Rora	2.753
Pkp1	3.8657
Plat	2.4944
Arhgap24	3.17515
Flrt2	2.52415
Ar	2.38065
Laptm5	2.31015
Colec12	2.7136
Asb5	4.33105
S1pr1	2.3182
Reln	4.12035
Ctla2b	2.11165
Mt1	2.58445
Dhrs3	2.1754
Adh7	2.09525
Galnt1	2.03085
Ripk3	2.05905
Btbd11	2.1658
Ceacam1	2.8675
Ctsb	2.444
Ptgis	2.505
Nckap1l	2.2948
Chd7	2.6434
Nrk	2.3919
Apobec1	2.68175
H2-Eb1	2.9354
Flrt2	2.63275
Igf2	2.7076
Aqp3	2.27945
Ntn4	2.33205
D0H4S114	2.90545
Pcdhb17	2.06475
Gadd45a	4.3117
Col13a1	2.36385
Rsad2	3.13415
Flt1	2.63675
Kif26b	2.26675
BC031353	2.6807
Hist1h2bc	2.3826
Klhl24	2.4761
Socs2	2.28815
Ppp1r9a	2.1243
Gm11787	2.6474
Clec7a	2.7022
Atp1a2	2.32085
Kcnn4	2.24405
Il1rap	2.2813
Tpd52	2.6211
Mef2c	2.32405
2014-09-04	2.3025
Cdh1	3.7912
Fam63a	2.29375
AW112010	3.26395
Igsf6	2.8435
Tpd52	2.5341
Ero1l	2.9493
Rapgef5	2.10735
Cd38	2.693
Ccl11	2.01105
Satb1	2.26985
Reep1	2.9666
Rtp4	2.26495
Hist1h3b	2.1118
Flrt2	2.3204
Jhdm1d	2.30085
Gpr65	3.4471
Rragd	2.64495
Fam63a	2.2625
Tnnt2	4.1529
Flt1	2.54665
Itga1	2.0664
Mfap3l	2.1125
Ube2ql1	2.5637
Ubash3b	2.37295
Lrrc33	2.3019
Prune2	2.20645
Klf4	2.1977
Lbh	2.09375
Plbd1	3.00815
Xaf1	2.64005
Gad2	2.20165
Nhsl1	2.99275
Sema7a	2.28245
Lpcat2	2.893
Aig1	3.10135
Mndal	2.1898
Actc1	3.4245
Pde3b	2.06145
Myl4	3.53885
Entpd1	2.03595
Usp18	2.5814
Rnase4	2.008
Gprc5b	3.232
Lgi2	2.9781
Wdr63	2.3295
Bnc2	2.10965
Mfap5	2.3641
Serpinb1a	2.05585
Gpr171	2.36055
Rora	2.29575
Zfp608	2.46525
Slc22a23	2.55335
Ar	2.11095
Gm6377	2.93355
Itga6	2.66545
Hectd2	2.33095
Ednra	4.05685
Nceh1	2.2269
Slco2b1	2.70035
Gm11787	2.5087
Ctsb	2.1357
Il6	2.2471
Cd84	2.5651
Plscr4	2.07135
Cxcl2	3.09355
Arhgap30	2.30455
Slfn10-ps	2.86075
Eif2s3y	2.05945
Atg9b	3.19975
Fam70a	2.679
Fcgr2b	2.5112
Egln3	3.01045
Unc45b	2.04635
Msr1	2.11815
Bhlhe40	3.25885
Spry1	2.2815
Atp6v1b2	2.1222
H2-D1	2.1261
Tgm2	2.3813
Sestd1	2.21665
Rgs17	2.0254
Stmn2	4.2669
Slc9a9	2.4157
Cdh13	2.27165
Cysltr1	2.4526
Pde4dip	2.01185
LOC665506	2.5515
Lgmn	2.5529
Fam63a	2.14075
Add2	3.9503
Klf12	2.1225
Ceacam1	2.38435
Cln3	2.01915
Synj2	2.04175
Ctsc	3.14955
Dusp2	2.2255
Gbp2	2.7226
Hck	2.14935
Gpr34	3.23045
Mfsd6	2.16555
Afap1l1	2.41595
Cd86	2.77515
Aif1l	2.7047
Ubash3b	2.16195
Sprr1a	3.75285
Cd74	2.38575
H2-D1	2.0222
Chd7	2.0912
Acsl4	2.29545
Cdh13	2.3049
Bcl2l11	2.432
Ramp1	2.27475
Il1r2	2.33385
Hist2h2aa1	2.1618
Nptx1	2.49125
Igf2r	2.06075
Pcdh8	2.80285
Slc15a3	2.2662
Nbeal2	2.1177
Tnik	3.9398
Fam105a	2.08715
Gbp3	2.3491
Flt1	2.37045
Trp53inp1	2.01485
Ivl	2.45205
Vldlr	2.7488
Clec5a	2.1199
Odz4	3.65145
Atp8a1	2.586
AI467606	2.0974
Egln3	2.8919
Gab2	2.0252
Gdpd1	2.6722
Apold1	2.265
Itga7	2.9073
H2-K1	2.1531
Pcdhb16	2.6736
Irf8	2.6442
Sla	2.00185
Rps4y2	2.2328
1810013D10Rik	2.149
Cd83	3.4542
Il1b	2.71025
Kcnc2	2.44145
Abca3	2.33125
Greb1	2.1692
Hist2h2aa1	2.0095
H2-Aa	2.44045
LOC665506	2.51875
Klf4	2.09865
Pcdhb9	2.8553
Tspan7	2.3032
Lama2	2.40915
Saa3	2.9459
Greb1	2.16625
Cst6	2.1949
Bche	2.1261
Jag1	2.3964
Pcdhb21	2.03505
Wnt9a	2.0716
Cxcl16	2.26425
Fcgr4	2.9631
Ankrd37	2.3361
Tnfrsf9	2.5201
Abca1	2.56825
Ero1l	2.5218
Mmrn1	2.2171
C230081A13Rik	2.753
Tlr1	2.2547
Rgs1	3.37465
Abca3	2.22685
Csn3	3.66955
Tchh	2.97655
Ccpg1	2.0753
Naip2	2.22965
Prdm8	2.58655
Ndrg1	2.1827
Adamts7	2.06515
Gprc5b	2.2047
Tnnt1	2.3163
Fam46c	2.6602
Itpr2	2.01065
D0H4S114	2.87385
Ero1l	2.148
Myog	2.8656
Rsad2	2.3987
Hey1	2.457
Zeb2	2.2044
Tnni1	2.87755
Gm14005	2.3463
Chrnb1	2.29185
Mfap3l	2.02895
Tiparp	2.27785
Ppp1r3b	2.1757
Cybb	2.7771
Gdpd1	2.2822
Myo1b	2.0958
Apoc2	2.06705
Cx3cr1	2.44945
BC013712	2.02
Nes	2.1903
Gbp2	2.3063
Ankrd33b	2.4232
Sox11	3.61065
Sfmbt2	2.2932
Bnip3	2.1869
Selenbp1	2.30115
H2-Aa	2.03005
Ccbe1	2.01765
Raet1a	2.47995
Pitx2	4.0057
8430408G22Rik	2.1815
Dmrta1	2.2628
Frzb	2.2079
Il17rd	2.42
Ppargc1a	2.1733
Sox11	2.2954
Mtss1	2.35705
Pdgfd	2.15825
G530011O06Rik	2.06785
Tbc1d8	2.21665
Skil	2.1758
Slc2a1	2.23735
Itih5	2.52405
Arl4a	2.37785
Hook1	2.41875
Adap2	2.2923
Cd300a	2.0592
Pde5a	2.303
Zmynd15	2.3059
Slc7a3	2.8002
Tubb2b	2.3895
Tfpi	2.82735
Odz4	2.3999
Arl5b	2.1253
Arl4a	2.09855
Ccl3	2.2404
Vcam1	2.09175
Tiparp	2.0954
Epsti1	2.2087
Robo1	2.1122
Klra18	2.21425
Tfpi	2.55335
Car9	2.7783
Lyve1	2.0572
Prkcb	2.43605
Rnf152	2.04355
Exoc6	2.09485
Bves	2.39075
Cth	2.4862
Fam129a	2.1
Lor	2.19155
Cxcl9	2.2496
Hbb-b2	2.07265
Tnnc1	2.3232
Exoc6	2.03795
Odz4	2.0976
Cbln1	2.0172
Lair1	2.04535
Add2	2.1366
Duxbl	2.04905
Sox11	3.50855
Trp53i11	2.02835
Myf5	3.8706
Sox11	2.0328
Serpinb2	2.73255
Alas2	2.2822
Snca	2.04525
Fam126b	2.64255
Olr1	2.1279
A730017C20Rik	2.4118
Grik3	2.01625
Cxcl1	2.3883
Zic1	2.19505
Prl3d1	2.31105
Slc5a3	-2.02325
Anxa8	-2.525
Sc5d	-2.0932
Klhl1	-2.093
Slc5a3	-2.2192
Anxa8	-2.6749
AI256396	-2.10485
Hoxc10	-3.04785
Atp10a	-2.0921
Atp10a	-2.15885
Ncbp2	-2.2432
Pes1	-2.0161
Dzip3	-2.1259
Sertad4	-2.1996
Gcfc1	-2.0944
Atp10a	-2.02565
Sipa1l1	-2.0321
Osbpl3	-2.2294
Fzd2	-2.7604
Ncbp2	-2.1977
Fbln2	-2.1183
Fabp4	-3.1564
Oxct1	-2.02315
Oxct1	-2.0068
Dzip3	-2.4469
Fabp4	-3.11335
Col1a2	-2.1443
Dzip3	-2.307
Cct4	-2.1259
Fmn1	-2.1502
Il1rl1	-2.8297
BB182297	-2.1356
Hspb8	-2.6778
Oxct1	-2.0517
Gpr64	-2.4279
Hells	-2.2752
Mllt3	-2.00455
Sema3c	-2.49775
Prdm16	-2.4507
Asb13	-2.06465
Cxcl12	-2.11715
Peg12	-2.1073
Tcf19	-2.3251
Cyp7b1	-3.10065
Epb4.1l3	-2.3148
Id1	-2.21265
Lrp8	-2.11265
P4ha3	-2.5247
Btg1	-2.23905
Tmem107	-2.3249
A930004D18Rik	-2.264
Bdh1	-2.4054
Tardbp	-2.02455
Xrcc6bp1	-2.08705
Cyr61	-2.30235
Prkca	-2.4363
Exosc1	-2.17945
5730471H19Rik	-2.0646
Kif11	-2.24335
Plekhg4	-2.1211
Pmm2	-2.45765
Gins3	-2.1412
Dscc1	-2.363
Lpl	-2.1567
Cpb1	-2.31685
1110067D22Rik	-2.06485
Cenpw	-2.2248
2700038G22Rik	-2.01315
Anxa3	-2.45985
Pank1	-2.19945
Epb4.1l3	-2.46985
Prkd1	-2.65235
Hist1h3f	-2.1831
Mllt3	-2.0343
Cenpm	-2.0284
Pitx1	-3.1035
Decr1	-2.0777
Ogn	-2.12705
Foxc1	-2.80455
Pabpc1	-2.47475
Hspb8	-2.70455
Srm	-2.04795
Fbxo5	-2.05035
Cachd1	-2.23755
Cdc6	-2.47105
Il1rl1	-4.17245
Kif11	-2.03265
Prss23	-2.3118
Dlk2	-2.1434
Ccne2	-2.16965
Ccl7	-2.1357
Snhg1	-2.1735
Bcat1	-2.39905
Tmem48	-2.39815
Dnm3os	-2.0575
AA408650	-2.08505
Nrn1	-2.674
Clspn	-2.2467
Lrr1	-2.0224
Tnfrsf11b	-2.06425
Nolc1	-2.224
Prkd1	-2.96485
1700013G23Rik	-2.076
Atp1b1	-2.5599
Cyp7b1	-3.57345
Bcat1	-2.17695
Tmem107	-2.7651
Apitd1	-2.29315
Srsf7	-3.06815
Usp1	-2.01015
Gm8465	-2.29705
Gmds	-2.5158
Has2	-2.08335
Rad54l	-2.0916
Hmgb2	-2.6661
Kazald1	-2.85305
Cdca2	-2.00325
Clspn	-2.10105
Lgr4	-2.14195
Galnt13	-2.0201
Zfpm2	-2.25995
Rad54l	-2.17165
Gm2115	-2.1299
Slc29a1	-2.0426
Arsj	-3.49805
D4Bwg0951e	-2.3055
Cyr61	-2.80695
Calu	-2.36125
Wnk4	-2.18445
Epb4.1l3	-2.1193
Foxg1	-5.8263
Tk1	-2.4816
Id3	-3.1918
Ebf3	-2.1312
Ccl2	-2.4818
Exo1	-2.3556
Jub	-2.16035
Fam164a	-2.26205
3110039M20Rik	-4.92325
2610002D18Rik	-2.5381
Akr1c14	-2.37575
Tspyl4	-2.6368
6230409E13Rik	-2.2406
Rpa2	-2.2665
Osr1	-2.77685
Adamtsl3	-2.6152
Kif5c	-2.3078
Rad51ap1	-2.14605
Mcc	-2.98385
Ripk2	-2.2604
Gm12816	-2.7559
Elovl7	-2.3503
Evc	-2.47525
Spc24	-2.2601
Elovl4	-2.04625
Lypd6	-2.08845
Ptn	-3.06815
Plin4	-2.63385
Rad54l	-2.68475
Cyr61	-3.67455
Bdnf	-2.4041
Gas5	-2.6043
Pkp2	-2.03865
Ubxn2b	-2.57045
Cyr61	-3.6491
Snhg3	-2.746
Csf1	-2.231
Esco2	-2.55205
D4Bwg0951e	-2.2041
Tinagl1	-2.973
Rad51c	-2.61875
Ptx3	-2.8241
Unc5c	-2.6334
Galnt12	-2.4824
Lypd6	-2.363
Lpar3	-2.67035
Ltbp3	-3.02705
Krt13	-2.1651
Lrp8	-3.32795
Rad54b	-2.4537
Cxcl12	-2.9613
Gas5	-3.1465
Galntl4	-2.5872
2810417H13Rik	-2.566
Chst1	-2.3289
Rpa2	-2.63495
Timp3	-2.41225
Cldn15	-2.66575
Nasp	-2.3325
Fam69b	-2.7415
Anxa1	-3.36495
Unc5c	-2.6495
Crlf1	-4.58685
Rrm2	-2.8164
Gm2115	-2.66975
Plscr2	-2.1089
Fgf7	-4.4119
Timp3	-2.67815
Bdnf	-2.41245
Malat1	-3.4777
Itih2	-3.0408
Tnfrsf11b	-4.74715
Timp3	-2.83155
Rpl39l	-3.9051
Galnt13	-3.0165
Fbxo2	-2.81785
Smad6	-3.90895
Dlx1	-2.6327
Slc6a15	-2.09025
Zfp365	-2.75195
Timp3	-2.90435
Dfna5	-3.09425
Fgf7	-4.3462
Bend5	-3.24835
Hoxc8	-4.42875
Ebf2	-3.3967
Ptn	-4.0169
Ebf2	-3.787
Sned1	-4.29465
Cyp1b1	-4.76555
Prss22	-2.8411
H3f3b	-4.02025
Efemp1	-4.90925
Cyp1b1	-4.7504
Pparg	-4.20915
Rab39b	-4.3225
Slc38a4	-3.32575

## Sheet: 7 Kras-L_vs_vector
Gene Symbol	Kras-L:vector
Lyz1	9.60705
Lyz1	8.8406
Hba-a1	7.5003
Ctss	8.1786
AA467197	6.7624
Acp5	8.62545
Srgn	7.2796
Krt20	7.51605
Nefl	6.71555
C1qb	7.21995
Akr1c18	8.7464
Fcgr2b	6.9095
C1qb	7.07205
Pthlh	7.49495
Ms4a6d	6.9641
Cd53	6.232
Lyz2	6.82735
Apoe	6.5392
Hba-a1	5.901
Tyrobp	6.6292
Nefl	6.033
Ms4a6b	6.56595
Csf1r	6.51185
Ms4a6d	6.49205
C1qa	6.3465
Cryab	7.0824
Laptm5	6.27485
Spon1	6.64815
Abca1	6.02895
Serpine2	6.73565
Pmaip1	5.8663
1500015O10Rik	7.911
Mmp9	7.1015
Lcp1	6.0481
Aplnr	7.37015
Glipr1	6.70415
Cnr1	6.25255
H2-Aa	5.8291
F13a1	5.92535
Cryab	6.99225
Nrcam	3.88505
Ctsk	7.07295
Mmp13	6.53095
Pthlh	6.34995
Dcn	6.2328
Hba-a1	4.90805
Thbs4	6.00065
Qpct	4.35515
Lum	7.39105
Ptprc	5.56885
Acsl6	5.0688
Nt5e	5.09155
Slitrk6	6.40665
C1qb	4.98575
Fcgr3	5.0475
Arg1	5.2793
Slc9a2	5.43195
Fap	5.27285
Bmp2	6.52825
S100a8	5.2384
Mmp9	6.08385
Csf2rb	5.1666
Beta-s	3.8712
Mrc1	5.0465
Kctd12	5.01625
Ccr1	4.79175
Mmp10	6.4404
Cdh5	5.1844
Fcer1g	4.90805
Acpp	4.90225
Serping1	5.77415
Ednrb	4.89715
Dmp1	6.8184
Tinag	5.20365
Upp1	4.7838
Rgs5	3.98495
St8sia4	4.75455
Abcc9	5.0057
Rgs2	4.8382
Epas1	5.9362
Bcl2a1a	4.7383
Mpeg1	4.41435
Npl	6.1411
Slc2a3	2.28705
Tmem204	5.07195
Mmp2	5.70085
Ccr5	4.6853
Mmp2	5.6847
Itm2a	5.20495
Cdh11	5.8346
Srprb	4.2934
Igfbp5	4.51475
Thy1	5.61035
Pcdh17	4.95335
Areg	5.15045
Gp49a	4.2613
Inhbb	4.5424
C1ql3	5.4106
LOC100038947	4.48555
Cd163	5.3569
Ccl6	4.3085
Cxcl14	5.5073
Cd93	4.90335
Pla2g7	4.74255
Gzmd	7.45995
Moxd1	5.2066
Nefm	2.52465
Cd93	4.597
H19	6.18345
A130040M12Rik	5.38755
Crct1	5.49055
Clec4n	4.40435
Cytip	5.5188
C3ar1	4.3807
Atp6v0d2	5.434
Nppb	5.1794
Cd52	4.03115
Cilp	4.20745
Rgs5	3.32535
Mmp12	4.84
Gzmd	7.991
Ctsc	4.31615
Rgs5	3.39925
Gpr149	4.5792
St3gal6	4.77895
Ms4a4d	4.98685
Mamdc2	3.94175
Fndc1	4.9386
Frmd4b	4.2624
Arhgap6	3.63005
Gimap4	4.65665
Itgb2	4.49455
A130040M12Rik	4.771
Cd68	4.22905
Ddx3y	2.96565
1200015M12Rik	4.69405
Cxcr4	3.1368
Fam84a	4.21735
Lrg1	5.07365
Mafb	4.2078
Fermt3	4.20035
Sparcl1	4.19255
1200003I10Rik	4.45435
Gda	4.4799
Tfpi2	4.31665
Clec4n	3.93195
Itm2a	4.6833
Cytip	5.2741
Gzmd	6.67775
Evi2a	3.8176
Gda	4.29085
Emcn	4.25745
Arap3	4.0501
Ly86	3.69645
Sema3a	4.95425
Atp6v0d2	5.2035
Pid1	4.98145
Rgs2	4.505
Chi3l3	4.65595
Kcnq5	4.0057
Ccl6	3.7467
Ms4a7	4.07635
Ccl12	4.02855
Pcsk5	5.1092
Pcdh17	4.4983
Hao1	4.8881
Cxcr7	4.13115
Chrna1	2.19385
Itgbl1	3.99465
Gpr116	3.99375
Maf	3.99885
Plac8	4.48475
Igfbp3	3.742
Fgl2	3.73445
Dmp1	6.0003
Apod	4.26845
Fbn2	5.529
Clec4a2	4.06225
Sema5a	4.61675
Tac1	3.8922
Fcgr2b	3.5663
Sepp1	3.8706
Fcgr2b	3.49405
Eml5	4.65995
Abi3bp	5.56965
Ifi27l2a	3.69865
Crabp2	4.42815
Gm11428	3.9964
Csf1r	3.8158
Sema3a	3.8462
Camk4	4.21605
Crabp1	4.67105
B130021B11Rik	4.4602
Pf4	4.16385
C1qc	3.70885
Pycard	3.77755
Fam5c	4.5059
Stc1	4.2208
Cybb	2.4113
Adh7	3.76215
Plek	3.30265
Prdm1	3.9092
Sorcs2	3.7236
Sema7a	3.71765
Insl6	3.79235
Clec4d	3.71485
Mmrn2	3.8711
Gpr149	4.1854
Mfap5	3.2237
Btc	3.5148
Sox2	3.75335
Copg2as2	3.6803
Ms4a6b	3.6721
Igfbp3	3.33935
Fibin	4.6703
Arhgap6	3.56455
Col3a1	4.15915
Plau	3.01355
Btc	3.56505
Rgs16	4.40765
Cfh	3.61145
Rgs16	4.32485
Rgs2	3.5939
1500015O10Rik	5.3272
Cd38	3.5638
Ctla2a	3.451
A130040M12Rik	4.05555
Fmod	4.6409
Ncf1	3.53595
Lgals7	3.2984
Cpxm1	3.7119
Etv1	4.04525
2310002L13Rik	3.0367
Dusp4	3.352
Prg4	3.51335
S100a16	3.20955
C920025E04Rik	3.263
Arap2	4.55615
Dner	3.07635
Cdkn1a	3.4893
B130021B11Rik	4.3829
Ccl21a	3.4778
Emr1	3.47225
H2-Aa	3.47025
Odz3	3.95045
Tbx20	3.7394
Arhgap6	3.30495
Cp	3.45135
Ptgfr	4.2939
Abcb1a	3.16875
Manba	3.172
Il13ra1	3.1994
Ctla2a	3.43185
C3	4.54205
Col18a1	2.39995
Hdac9	5.1096
Col14a1	3.6002
Sema3a	3.785
Ccl8	4.7793
Col18a1	2.39705
Ttn	4.22205
Lama4	3.49405
Satb1	3.37385
Fbn2	4.76965
Stox2	4.2641
Kbtbd11	3.66575
Mmp1a	2.3914
Fst	3.63185
Itgam	3.35785
C730049O14Rik	2.03705
Sema5a	3.9065
1810011O10Rik	3.97105
Dach1	3.9674
1810011O10Rik	3.97565
Cdkn1a	3.34145
Frmd4b	3.33795
Ms4a6c	3.3303
Gm4070	3.3284
Pygl	2.72775
Epha3	3.14725
Rora	3.1999
H2-Ab1	3.31095
Vwf	3.1963
Igf1	4.4286
Mt2	3.5219
Lyve1	3.2994
Pdlim4	3.29775
Mef2c	3.67195
Tspan8	3.0949
Fgf13	4.10565
Rgs16	3.9459
St3gal6	4.0102
Fndc3c1	4.75765
Col5a3	3.009
Fst	3.57255
Chrdl1	5.3536
Aif1	3.0278
Tm6sf1	3.27615
Aspn	4.9037
Cpxm2	4.90995
Lcp1	3.2637
Zdhhc14	3.31475
Podxl	2.8384
Igf1	4.5775
Dock10	3.1116
Gpihbp1	3.2329
Cxcl3	3.84945
Mef2c	3.2244
4632428N05Rik	3.1003
Fcgr1	3.0358
Blnk	2.87565
Tgm2	3.21535
AI607873	3.2105
Slc16a2	3.1705
Epsti1	3.201
Iqgap2	4.2306
Coro1a	3.0168
Ecscr	3.9293
Tgm2	3.13675
Klhl4	3.3592
Msr1	3.1621
Ociad2	2.77745
Lhx8	3.14195
Hist1h3b	3.9491
Fcrls	2.9544
Nptx1	2.64315
Scin	5.1469
Smpdl3a	3.5439
Odz3	3.79975
Zdhhc14	3.1204
Cxcl5	3.27235
Atp8b1	4.15895
Entpd1	3.16995
Rgnef	3.2841
Mtss1	2.4561
Ttc9	3.8256
Clec4a3	3.09165
Ociad2	2.65595
Plau	2.43615
Car2	4.1819
Flt1	2.9085
Ggct	3.1355
Gzme	5.443
Cldn5	3.1846
Pyhin1	3.3705
Gem	3.73625
Gm885	2.612
H2-Ab1	3.0654
Cfh	3.0651
Plvap	3.34945
Rnf180	3.44675
Myzap	3.5851
P2rx7	3.52285
Pyhin1	3.39925
Crip1	3.25845
Fli1	3.03225
S100a9	3.03215
9930013L23Rik	4.07005
Slc39a8	2.31485
Ndrg1	2.45245
Aqp1	3.3254
Fut8	3.3042
Rgs5	2.16155
Etv1	3.46905
P2ry6	3.01215
Casp4	3.4833
Sirpa	3.00525
Gm106	4.4146
AI467606	2.6993
Fyb	2.15185
Ptpn22	4.1011
Khdrbs3	2.74065
Esam	3.4771
Calcrl	2.44925
Il13ra1	2.95745
Lcp2	3.0725
Csf2rb2	3.3248
Pitpnc1	3.1442
Coro1a	2.9416
Gpm6b	3.6661
Eltd1	3.0385
Ms4a4c	2.9243
Cd48	2.9272
Ptpre	3.6327
Klhl13	2.83385
Mtss1	2.1022
Ptpn6	2.91895
Col3a1	3.11365
Zdhhc14	2.91195
Col23a1	3.01535
Aspn	4.26145
Ptges	3.5416
Iigp1	2.3339
Apod	2.9031
Col1a1	3.93825
Fhl1	3.64225
A730054J21Rik	3.0105
2210408K08Rik	3.12895
Rgnef	3.2593
Ifitm6	3.25705
Spata13	3.0989
41709	3.5405
Cftr	5.20905
Tgm2	2.82645
Tcn2	2.5026
Sox18	3.1351
C3ar1	2.48315
Efs	3.0325
Iqgap2	3.97275
Slfn4	3.0547
Ndrg1	2.14775
Chic1	3.3298
Pla1a	2.3856
Cxcl16	2.6574
Chrdl1	3.63835
Il1rap	2.90865
Kcnj15	4.86025
Pi15	3.5107
Trim30a	2.8226
Murc	3.0218
Tnfsf11	4.26315
C3ar1	2.8069
Hivep2	2.80175
Acta1	2.6492
Stab1	2.79505
Sat1	3.151
Mmrn2	3.2197
Epcam	3.80645
Krt18	2.85245
Il13ra1	2.69365
Mndal	2.9018
Il13ra1	2.44875
Ptk2b	2.7691
Msln	2.7601
Nhedc2	3.27585
Gbp7	2.2246
AI504432	2.6792
Adrbk2	2.96465
Fgd5	3.0672
AI504432	2.61825
Kcne3	2.7314
Lpxn	2.72925
Hist1h4a	2.82205
Rbp1	3.3221
Cpeb1	2.19315
Cyyr1	3.4959
S100a16	2.3431
Angptl1	3.5579
Fmod	3.85975
Gfi1	2.28025
Erc2	3.0861
Tnnc2	3.2151
Xdh	3.5864
Sema6d	2.9628
Ednrb	2.69295
Abi3bp	4.49985
Usp2	3.27115
Tcn2	2.34195
Col12a1	3.32295
Pdgfd	2.5875
Plek	2.1445
Slit2	3.8127
Lrrc15	3.61225
6230424C14Rik	2.7982
Dner	2.24845
Sox17	2.7833
Gcnt2	2.67185
Pdgfrl	2.66215
Obfc2a	3.63265
Apobr	3.06115
Cdh6	3.323
Il2rg	2.65
Gsto2	3.9064
Csf2rb	2.85445
Gch1	2.70595
Tfec	2.7422
Gbp7	2.54135
Mylpf	2.54825
Kcnn4	2.63935
Tek	2.6629
Postn	2.83195
Gpx3	4.1377
Gzmc	4.5535
Cfp	2.89135
Krt12	4.28175
Tcn2	2.1763
Alox5ap	3.043
Abcb1a	2.5422
Pgm2l1	4.17645
Psmb8	2.59565
Kcnj8	2.698
Pecam1	2.92285
Cd200	2.653
Nrk	2.6351
Stox2	3.16065
Nckap1l	2.585
Rasgrp3	2.7788
Mef2c	2.86515
Sulf1	2.9115
Icam2	2.9617
Crmp1	2.5798
Mmrn2	3.0324
Ctsb	2.2185
H2-K1	2.3539
Lmo2	2.4447
Chic1	3.2114
Ptgfr	3.7281
Gm9835	2.55635
Fzd1	3.3049
1190002H23Rik	2.8175
Enpep	3.1159
Ptpre	3.04595
Rnf183	2.66005
Ocln	2.5271
Ncf4	2.52575
Mmp3	3.86445
Igfbp4	3.44705
Igfbp4	3.28305
Ifitm3	2.7787
H2-D1	2.27645
Nupr1	2.79615
Fermt3	2.49985
Ppm1h	2.57695
Cxcl14	4.39955
Dkk3	2.50075
Laptm5	2.56525
Il6ra	2.8878
Cyp11a1	2.73695
Hp	3.4539
Mcam	2.5545
Prex1	2.4706
Plat	2.17615
St8sia6	3.2076
Flrt2	2.4583
Hsd17b7	3.14535
Ar	2.81595
Laptm5	2.45035
Gcnt1	3.316
Afp	3.09915
Cadm2	2.8197
Spry4	3.12845
Colec12	2.2769
Fam110c	2.4392
S1pr1	2.54845
Hopx	4.22125
Ctla2b	2.43055
Ptprd	2.4451
Stc2	3.227
Mt1	2.18245
Dhrs3	2.45905
Adh7	2.4986
Galnt1	2.58355
Ptprb	2.8418
Gpm6b	3.1851
Ripk3	2.57825
Kcnk6	2.7307
Btbd11	2.64415
Fam110c	2.5665
Adra2a	3.40775
Spock3	3.8027
Ctsb	2.3726
Ptgis	2.3537
Nckap1l	2.4019
Chd7	2.36315
Rnasel	2.642
Nupr1	2.5955
Chchd10	2.86115
Ttc9	3.3467
Apobec1	2.1235
H2-Eb1	2.3846
Flrt2	2.05375
Fxyd5	2.68675
Aqp3	2.3788
Ntn4	2.81835
Gsdmd	3.16205
Nmnat2	2.4549
Pcdhb17	2.8552
Ism1	3.74315
4930519L02Rik	3.7829
Nid2	2.3845
Col13a1	2.3297
Adrbk2	3.0247
Rims2	3.16035
Maf	2.5012
Dmp1	3.9276
Flt1	2.24985
Kif26b	2.34775
Steap4	3.922
Hist1h2bc	2.02855
Gimap8	2.73855
Cp	2.67515
2310030G06Rik	3.2719
C1qtnf3	4.71385
Socs2	2.37095
Ppp1r9a	2.69935
Gm11787	2.0887
Plxdc2	2.7583
Atp1a2	2.45495
Kcnn4	2.32585
Il1rap	2.3167
Myct1	2.9667
Tmem204	2.4765
Tpd52	2.0823
Mef2c	2.26635
41886	2.3133
Kcnma1	3.94155
5430435K18Rik	3.21685
Slpi	3.21825
Fam63a	2.11885
Btbd11	2.48205
Tpd52	2.2859
Fam198b	3.01
Sfrp1	4.5473
Cdh10	2.77465
Rapgef5	2.2773
Cd38	2.27645
Ccl11	2.40325
Satb1	2.1719
Hs3st1	2.75325
Rtp4	2.2689
Afp	2.7506
Il1rap	2.51675
Copg2as2	2.49095
Fmod	3.2137
Krt12	4.552
Chic1	2.49895
Lrrc15	2.63815
Hist1h3b	2.6578
Tmem204	2.72415
Ror1	2.67735
Hsd17b7	2.6569
Sfrp1	4.88225
Flrt2	2.23955
Lsp1	2.23315
9330182L06Rik	2.77285
Col27a1	2.58685
2010300C02Rik	2.22695
Slc16a2	2.5176
Amigo2	3.04965
Flt1	2.1173
Itga1	2.52815
Mfap3l	2.34015
Clip4	3.6589
Ube2ql1	2.21145
Rapgef5	2.2109
Ubash3b	2.0556
Igf1	3.82155
Lrrc33	2.20755
Klf4	2.20595
Slc7a2	2.71985
Lbh	2.2404
Hopx	3.95265
Gad2	2.0384
Adcy8	4.76295
Jam2	2.8616
Adamtsl1	2.81925
Nfatc4	3.2119
Sema7a	2.19605
Plekhg1	2.2475
Ptgfr	3.7939
Lpcat2	2.0091
Dcstamp	4.11305
Mndal	2.1868
Osbpl6	2.7515
Sfrp1	4.28055
A630033H20Rik	2.26125
Pde3b	2.40305
Ephx4	3.0098
Dpys	3.28365
Entpd1	2.16905
Ereg	2.97005
Tec	2.1803
Hoxd8	2.25625
Elavl1	2.5593
Bmf	2.1602
Kdr	2.4012
Ocstamp	3.3017
Igfbp2	3.54275
Rnase4	2.3905
Hsd3b7	2.59375
Spon1	2.4528
Casp1	2.1442
Kcnj12	3.0853
Tmsb15b2	2.31265
Anks1b	3.475
Bnc2	2.1336
Serpinb1a	2.12985
Alcam	2.378
Stom	2.3665
Ctsl	3.24
Gm16340	2.36345
Csgalnact1	2.24365
Ar	2.46095
Sulf1	2.11055
Hsd17b7	2.57845
Mcpt8	3.2858
Cd36	3.5338
Pvr	2.0915
Osbpl6	2.71155
Tcf7	2.2688
B3gnt9-ps	2.90535
Fam46a	2.36065
Slco2b1	2.079
Clec4a2	2.128
D730048J04Rik	2.55725
Myo1f	2.0782
Il6	2.0742
Cd84	2.074
Tbx3	2.58305
Cxcl2	2.07115
Ptges	2.13005
Pvr	2.06905
Pcsk5	2.8077
Ldb2	2.18465
Fmod	3.0338
Hexa	2.0585
Ptchd1	3.19795
Dkk2	2.75255
Tmem100	2.38995
Xlr4a	2.7076
Sorbs1	2.33935
Unc45b	2.0789
Hoxd8	2.039
Kng1	3.04975
Chst11	2.03435
Pvr	2.0288
Tgm2	2.02875
Sestd1	2.02785
Igfbp4	2.73965
Notch4	2.21735
1500015O10Rik	3.80305
Slc9a9	2.02135
Cdh13	2.01775
Agtr2	3.6378
Pstpip1	2.7267
Col1a1	3.18575
Hpse	2.93285
Pde4dip	2.5991
Cox7a1	2.65285
Abcg1	2.0039
Angpt1	2.0036
Arap2	3.42
Fam198b	2.69335
Tm4sf1	2.3373
Pgf	2.0101
Tmem119	2.83715
Ier3	2.0804
Pcdhb20	2.4258
Adamts12	2.0375
Mmp19	2.08765
Slc8a1	2.66545
Tmbim1	2.0183
Rims2	3.18075
Usp53	2.2408
Enpp1	3.3819
Isl1	2.18375
C1ql3	2.95465
Zswim6	2.43785
Cdyl2	2.18245
Adamtsl1	2.4389
Fam189a1	3.0449
Slc9a3r1	2.5929
Fmod	2.94935
Chst2	2.54455
Klhl24	2.03895
Plcb4	2.45615
P2rx7	2.4431
Maf	2.3431
Nipal1	2.12015
Grina	2.00675
Csgalnact1	2.10485
1190002H23Rik	2.33085
Chi3l3	2.29275
Tnnt3	3.13955
Rnf128	2.21145
Uchl1	2.1435
Stom	2.21
Galnt3	2.2866
Ptprd	2.07315
Rnf128	2.2677
Stk17b	2.2336
Rora	2.14385
Gda	2.1586
Pgm2l1	3.3866
Arhgdib	2.18195
Stat3	2.16765
Igfbp4	2.68165
Agmo	2.28785
AI662270	2.4102
Zswim6	2.31
Slc9a3r1	2.52025
Man1a	2.35025
Bcl6b	2.7988
Lgr5	2.34725
Plekhh2	2.0454
Ptgs2	2.7049
Ccdc88b	3.55115
Rsbn1	2.17155
Malat1	2.3342
Pitpnc1	2.33565
Slc35d3	2.2884
Kcne4	2.34715
Enpp1	3.29425
5730469M10Rik	3.0074
Odc1	2.23305
Nova1	2.2666
Stom	2.11945
Jam2	3.1334
Crem	2.03
Plxdc2	2.52095
Mmd	2.0109
Dock4	2.0684
Ecm1	2.0713
Ramp2	2.23705
Gfod1	2.13755
Prickle1	2.23425
Rwdd4a	2.23625
Gimap4	2.19245
Sphk1	2.3442
Slc2a13	2.3246
Ndrg2	2.0533
Syt13	2.578
Fgf18	2.73845
Fxyd6	2.8367
Kcnj15	2.6315
Ppp1r9a	2.28875
Cd36	2.77055
Galnt1	2.00685
Ghr	2.101
Tnni2	3.40115
Asxl3	3.2323
A230061C15Rik	2.353
Krt8	3.3317
Nap1l2	2.409
Cdkn1c	2.11325
Col23a1	2.3334
Slc37a2	2.59065
Ccr2	2.2379
Mitf	2.11405
Gria1	3.0207
Chl1	3.5955
Ggct	2.2324
5830474E16Rik	2.3829
LOC100048662	2.2336
Myom2	2.3256
Pi15	2.18
Mt4	2.66035
Dtx2	2.075
Pgm2l1	3.32495
Dram1	2.3931
Myl1	2.60025
Smoc2	2.4067
Thbs2	2.21085
Avpr1a	2.34595
Meox2	3.03975
Ism1	2.56665
Arap2	2.57575
Ly6e	2.6225
F2rl1	2.54665
Rbm47	2.25065
Cp	2.2286
Osbpl6	2.69265
Vcan	2.1432
Elavl1	2.36775
Pappa	2.8056
Rftn2	2.0203
Btn1a1	3.8763
Cd300lb	2.73785
Pappa	2.58355
Rgs17	2.0007
Ptgfr	2.80185
Rerg	2.3194
Pros1	2.2445
Igfbp4	2.65085
Tpd52l1	2.29835
Bdkrb2	2.6736
Abcc4	2.1292
Slit2	2.98105
Hnmt	2.42725
Cx3cl1	2.43415
Erg	2.06775
Itgb8	2.55865
Cd14	2.2299
Rab15	2.76955
Hecw2	2.1618
Alcam	2.18455
Foxp2	2.0525
Spint2	2.3501
Crispld2	2.31475
Krt8	2.9456
Chml	2.2042
Cp	2.23055
Plcb4	2.15655
Fmod	2.6341
9930031P18Rik	2.0324
Prelp	2.828
Rnf144b	2.13645
A530047J11Rik	2.3628
Npy1r	3.39595
Dixdc1	2.1966
Gm106	2.8353
St8sia6	2.24195
Sh2d5	3.23385
Npr3	2.3461
Rcan1	2.63845
Tnfaip6	2.3161
Cp	2.5558
LOC100048662	2.05665
Il11	2.44665
Cyb561	2.20585
Col1a2	2.07505
Phyhipl	2.3129
Enpp1	2.86685
Insr	2.26675
Abhd5	2.06755
Il1rl2	2.90815
5730469M10Rik	2.66815
Tuba8	2.7601
Actn3	2.74335
Arg2	2.47375
Snord89	2.0331
Tgfbi	2.00975
Lbp	2.27915
Akr1c13	2.05125
1110032A04Rik	2.11085
Arg2	2.59705
Hecw1	2.1676
Comp	3.1663
Grpr	3.51985
Sema3g	2.27795
Npr3	2.32085
Man1a	2.15465
6430548M08Rik	2.213
Mest	2.1447
Wnt5b	3.0404
C130071C03Rik	2.6064
Itga10	2.79315
Adck3	2.2645
Eml5	2.02175
Anks1b	2.35085
Sybu	3.18845
Eml5	2.06925
Mylk	2.35965
Chrdl1	2.43985
Vcan	2.42615
Ptgs2	2.20455
Cblb	2.0456
4930506M07Rik	2.475
Rgs8	2.33365
Cldn23	2.00855
Cebpd	2.05985
Etv1	2.35285
Synm	2.48315
Gria1	2.7173
Pi16	2.57995
Sh2d5	3.2702
Esr1	2.47165
Krt8	3.2549
Ryr1	2.15425
Pira1	2.2663
Pdcd1lg2	2.0408
Hgf	2.8398
Tnni2	2.11215
Tshz2	2.01665
Cp	2.1665
Fam59a	2.2822
Ttn	2.7984
Dpt	2.03955
Pcdh7	2.1822
Sod3	2.58555
Tuba8	2.2127
Notum	2.24625
Qdpr	2.05335
3830612M24	2.16595
B4galnt1	2.25335
Msx1	2.05255
Grem1	2.19125
Crispld2	2.18175
Ntf3	2.57005
Ptpn13	2.21905
Thbs2	2.1524
C1ql3	2.1126
Cxcr3	2.14075
Ank3	2.01845
Igf1	2.1772
Col11a1	2.72625
Hecw1	2.08965
St3gal2	2.01995
Ptger2	2.3662
Hgf	2.24715
Nr4a2	2.4324
Ipmk	2.088
Gdf5	2.2696
Dbc1	2.54715
Mb	2.13195
4933408K01Rik	2.2301
Sfrp1	2.69465
S100g	2.70425
Npy5r	2.76135
Syt4	2.94395
3110047P20Rik	2.1744
Col11a1	2.59105
Meox2	2.11135
Col8a2	2.5604
Gzmb	2.43825
Wnt10a	2.3428
Grpr	2.7138
Nr4a2	2.35825
Fat4	2.05395
Rims2	2.02885
Mylk	2.03915
Ptchd1	2.02835
Clu	2.8868
Neb	2.70605
Clu	2.7986
Gal	2.4571
Ppbp	2.0443
Myh1	3.76715
Islr	2.0293
Clu	2.77885
Wnt5b	2.19785
Myh1	3.8013
Hspb7	2.05365
Srpx2	2.4528
Syt4	3.0313
Myh4	4.09805
Slit3	2.09645
Cblb	2.1331
Plcb1	2.0683
Rftn2	2.35855
Ifi202b	2.08555
Nr4a2	2.08455
Casq1	2.7933
Slco4a1	2.67725
Mab21l1	2.4813
Myf5	-2.6732
Cmya5	2.0596
Atp12a	2.05015
Ckm	2.84095
Tmod4	2.0077
Clu	2.42545
Trdn	2.39405
Gm2083	2.4082
Pvalb	3.34925
Myot	2.59995
Trdn	2.60235
Trdn	2.55735
Mybpc2	2.8989
Anxa10	2.32425
Car3	2.10045
Peg3	-2.00145
Rab6b	-2.1273
Ccnd2	-2.0157
Hoxa5	-2.16395
Prelid2	-2.3081
Lgr6	-2.6394
Apcdd1	-2.12335
Ankrd1	-3.6003
Pdk4	-2.6507
Apcdd1	-2.17995
Ankrd1	-4.10335
Gstm5	-2.00035
9930105H17Rik	-2.0343
Igf2bp3	-2.00355
D2Ertd750e	-2.0312
Tram1l1	-2.00705
Sytl2	-2.5172
Cand2	-2.0152
9930012K11Rik	-2.14205
Armcx2	-2.2184
Nipsnap1	-2.4171
Igf2bp3	-2.1798
Ncapd2	-2.08155
Gspt2	-2.3719
Dlx2	-2.1297
Hhip	-2.01455
Fam19a5	-2.20015
A330021E22Rik	-2.24225
Eif5a2	-2.48325
Tcf7l1	-2.4644
Kif20a	-2.01145
Ube2c	-2.0207
Armcx2	-2.383
Bub1	-2.1339
Rhobtb3	-2.06865
Diap3	-2.0193
Cenpf	-2.0288
Mbnl3	-2.23575
Gng10	-2.03215
Ica1	-2.04035
Dzip1	-2.07075
Tmpo	-2.0517
Sf3a3	-2.036
2610021K21Rik	-2.04855
2310030N02Rik	-2.0788
H2afy2	-2.3136
Kif23	-2.25045
Cdca8	-2.15785
Pck2	-2.0784
Tmprss11f	-2.01595
Crip2	-2.41305
1700025K23Rik	-2.02435
Cdkn3	-2.16585
Cdca3	-2.0925
Pkp2	-2.373
Itgb3bp	-2.14025
Gstm1	-2.03035
F630043A04Rik	-2.1225
Cdc20	-2.0501
Mns1	-2.39915
Glipr2	-2.04645
Csf1	-2.17295
Lrr1	-2.0071
Hcfc1r1	-2.2333
Igf2bp3	-2.3066
Fads3	-2.45645
Rad51ap1	-2.20525
Ctnnal1	-2.31255
Cdca2	-2.2567
Clspn	-2.0032
Rad51ap1	-2.31195
Tpx2	-2.0185
Lgr4	-2.0157
Gstm1	-2.14195
Fam164a	-2.0649
Cdca8	-2.24115
Fam149b	-2.07085
Aurkb	-2.11195
Kif5c	-2.2866
Cdca8	-2.2645
Gm2115	-2.06065
Slc29a1	-2.0607
Stx3	-2.3669
Srsf7	-2.39725
Fam164a	-2.17715
6720475J19Rik	-2.7368
Smc2	-2.1737
Abhd6	-3.05825
Calu	-2.0957
Rad51	-2.14815
Gm12824	-2.20865
Lypd6	-2.2638
Ebf3	-2.1402
Igf2bp3	-2.4439
Jub	-2.04665
Irx3	-2.15625
Fam164a	-2.18325
Igf2bp3	-3.0478
Gjb3	-2.6053
Abhd6	-2.47865
D2Ertd750e	-2.55375
Bub1	-2.55745
2610002D18Rik	-2.10365
Rps6ka6	-3.7364
Ints8	-2.85495
Tspyl4	-2.25435
6230409E13Rik	-2.3335
Grem2	-2.2579
Rpa2	-2.10315
Psrc1	-2.29525
Smc2	-2.398
Osr1	-2.1413
Mtap9	-2.43155
Adamtsl3	-2.29805
Kif5c	-2.6416
Rad51ap1	-2.43895
Akap12	-2.46715
Ripk2	-2.42375
Gm8267	-3.6983
Cep55	-2.577
Elovl7	-2.42405
Spc24	-2.3526
Elovl4	-2.76125
Cadm1	-2.6743
Fads3	-2.7535
Lypd6	-2.36635
2610528A11Rik	-2.65405
Plin4	-2.19005
Rad54l	-2.3879
Fam73a	-3.0425
Bdnf	-2.4248
Gas5	-2.3614
Hhip	-2.85625
Pkp2	-2.87965
Ubxn2b	-2.44015
Adcyap1r1	-2.73455
Csf1	-2.95045
Esco2	-2.2242
D4Bwg0951e	-2.7054
Tinagl1	-2.2101
Rad51c	-2.42735
Ptx3	-2.074
Unc5c	-2.4722
Foxc2	-3.38335
Lypd6	-2.7349
Lpar3	-2.50605
Foxa2	-2.5872
Megf10	-4.1699
Elovl4	-3.1389
Ltbp3	-2.019
Krt13	-2.7176
Rad54b	-2.6853
Maoa	-4.20475
Gas5	-2.21285
Galntl4	-2.4501
2810417H13Rik	-2.57305
D7Ertd715e	-2.8361
Chst1	-3.14595
Rpa2	-2.692
Timp3	-2.96295
Cldn15	-2.6687
Nasp	-2.6771
Fam69b	-2.6352
Anxa1	-2.1242
Unc5c	-2.8772
Rrm2	-2.70575
Gm2115	-2.9151
Krt19	-3.7801
Cadm1	-3.386
Slc38a4	-3.8873
Plscr2	-2.90895
Timp3	-3.1321
Bdnf	-3.1762
Cadm1	-3.4865
Malat1	-2.3692
Itih2	-2.90655
Cadm1	-3.6698
Timp3	-3.2355
Galnt13	-2.86695
Fbxo2	-3.10445
Maoa	-4.37295
Smad6	-2.6741
Dlx1	-3.88805
Slc6a15	-4.32475
Zfp365	-3.3331
Timp3	-3.4032
Dfna5	-3.44685
Bend5	-3.2741
Prl2c2	-4.5527
Hoxc8	-2.2856
Ebf2	-3.2428
Ptn	-3.09135
Ebf2	-3.6352
Sned1	-3.06545
Cyp1b1	-2.1877
Prss22	-4.2447
H3f3b	-4.07745
Efemp1	-3.0442
Cyp1b1	-2.74855
Pparg	-4.70695
Rab39b	-4.55375
Slc38a4	-6.0724

## Sheet: 8 log2 expression all
Gene Symbol	M26EMPTYLo	M26KRASLo	M25EMPTYHi	M25KRASH	M26KRASLo_Tumor1	M26KRASLo_Tumor2	M25KRASHi_Tumor1	M25KRASHi_Tumor2
0610005C13Rik	4.2055	4.0051	3.7244	3.7899	4.0784	3.9041	3.9692	3.776
0610006L08Rik	3.8952	3.4513	3.8447	3.9314	3.5491	3.642	3.6006	4.006
0610007C21Rik	9.0043	9.18	9.3905	9.4084	9.4901	9.324	9.5307	9.0167
0610007L01Rik	7.812	7.9137	7.5365	7.1602	7.2556	7.6045	7.2559	7.0744
0610007L01Rik	9.7224	9.44	9.4967	9.6791	9.4571	9.6901	9.919	8.8405
0610007L01Rik	9.2818	9.1085	9.3474	9.0516	9.1441	9.2906	8.8565	8.5803
0610007N19Rik	7.727	7.6952	6.9769	8.2377	9.0778	8.8127	7.5419	8.6596
0610007P08Rik	3.4683	3.7282	3.1288	3.5394	3.5549	3.6252	3.4864	3.2574
0610007P08Rik	6.5666	6.5415	6.051	5.778	5.5165	6.2186	5.3169	5.9894
0610007P08Rik	4.8335	4.9092	4.6746	4.3629	4.3538	4.4933	4.3926	4.3714
0610007P08Rik	3.949	4.7895	4.5644	4.0651	3.6982	4.3037	3.4106	4.2064
0610007P08Rik	8.6094	8.4595	7.9948	7.7892	7.7877	8.1491	7.5246	7.7609
0610007P14Rik	9.6857	9.7514	9.6028	9.7835	9.3693	9.1551	8.2819	9.0771
0610007P22Rik	8.8059	8.8753	8.8007	8.9225	8.4121	8.6979	8.8226	8.8659
0610007P22Rik	8.4154	8.5798	8.4005	8.8114	7.9448	8.2518	8.2845	7.9787
0610008F07Rik	5.5781	5.4481	5.5047	5.3914	5.663	5.6159	5.5941	5.6478
0610009B14Rik	5.6029	5.7782	5.6945	5.27	4.86	5.4942	5.2858	5.1992
0610009B22Rik	9.759	9.5775	9.4271	9.456	10.0381	9.5361	9.0032	9.5642
0610009D07Rik	11.3216	11.4933	10.8563	11.0571	11.0705	10.6318	10.9035	10.8645
0610009D07Rik	11.6943	11.8168	11.2974	11.4368	11.4098	10.9083	10.9818	11.1784
0610009D07Rik	3.5589	3.1686	3.3023	3.4759	3.2628	3.3147	3.0382	3.2115
0610009D07Rik	10.5237	10.7346	10.195	10.3327	10.4007	9.8898	10.1746	10.2316
0610009L18Rik	6.3144	5.8791	6.0006	6.0726	6.7127	6.0295	5.8497	6.2252
0610009O20Rik	6.2748	5.9512	6.1404	6.1497	5.7986	6.2131	5.5154	6.0167
0610009O20Rik	7.2996	7.0004	6.7628	7.2701	6.3109	6.7389	6.6754	6.926
0610010B08Rik	9.4428	9.0761	10.3243	9.6062	9.3105	8.9238	9.4253	9.8489
0610010B08Rik	7.9765	7.5489	7.6556	7.2278	7.5884	6.8126	6.5235	7.4595
0610010B08Rik	7.1057	5.7854	6.8003	7.0432	5.7717	5.215	7.3377	6.0124
0610010B08Rik	7.8356	7.2424	7.7364	7.574	6.1289	6.3274	5.8642	7.2042
0610010F05Rik	9.361	9.3701	9.2527	9.0475	9.2576	9.5919	9.5936	9.154
0610010F05Rik	7.228	7.1241	6.8915	6.8272	7.1348	7.5339	8.6145	7.3431
0610010K14Rik	8.4373	8.1751	8.4599	8.458	7.2059	7.902	7.388	8.1581
0610010K14Rik	8.9537	8.7855	8.9985	9.125	8.2506	8.5084	8.4737	8.8127
0610010O12Rik	6.8157	6.9806	8.6109	8.3789	8.0448	8.1946	9.348	8.4302
0610010O12Rik	5.3419	5.3414	5.4156	5.2617	5.2816	5.3417	5.4487	5.514
0610011F06Rik	8.4919	7.913	8.8362	8.7043	8.0626	8.3032	7.4702	7.9365
0610011F06Rik	7.9301	7.3078	7.9038	8.0046	7.4749	7.3975	6.9471	7.0701
0610011L14Rik	7.0023	6.865	7.089	6.8187	7.2012	7.0452	7.3395	7.0155
0610011L14Rik	5.4869	5.0016	5.4776	6.1212	5.6929	5.3237	5.3269	5.4387
0610011L14Rik	3.7004	3.7539	3.7066	3.6945	3.5377	3.465	3.6306	3.3677
0610011L14Rik	5.9576	5.63	5.5102	5.7744	5.5878	5.3744	5.9599	5.7367
0610012G03Rik	10.4236	10.1923	10.0304	10.0303	10.1094	10.2451	9.9556	9.9499
0610012G03Rik	5.762	6.008	5.6169	5.0535	4.7018	4.9982	4.4732	4.6422
0610012G03Rik	9.8016	9.6654	9.5435	9.7309	9.942	9.7405	9.6286	9.653
0610012H03Rik	3.9873	3.9656	3.4049	3.479	3.2913	3.4293	3.7831	3.359
0610025J13Rik	4.9292	4.9766	5.1788	4.7379	5.0758	4.6591	4.474	4.6049
0610030E20Rik	7.5483	7.3551	7.6061	7.5395	7.1082	7.0688	7.3263	7.4461
0610030E20Rik	5.8918	6.0533	6.4967	6.32	5.7687	5.8868	5.9085	6.0844
0610031J06Rik	9.7941	9.9626	10.1835	10.1434	10.5562	10.5132	10.3194	10.9082
0610033M10Rik	5.9092	6.058	5.7064	5.4862	5.6405	4.9767	5.7662	5.5981
0610037L13Rik	8.3546	8.079	8.6591	8.3501	7.6673	7.9593	8.1249	7.4946
0610037L13Rik	8.3367	7.9035	8.0961	7.9671	7.5661	7.7211	7.132	7.1678
0610037L13Rik	3.1657	2.908	3.2307	2.9686	2.884	3.0566	2.5922	2.6604
0610037L13Rik	6.1612	5.1851	5.576	5.6371	4.1736	5.2224	4.6949	5.6722
0610037L13Rik	6.7097	6.1171	6.1426	6.2506	4.9811	5.8028	5.0648	6.2299
0610037P05Rik	10.1038	10.317	10.1282	9.9212	10.1919	9.8516	9.3581	9.6406
0610038B21Rik	5.2253	4.8992	5.1856	5.7547	4.7514	4.7786	5.4461	5.303
0610038L08Rik	3.6894	3.0655	3.0838	3.1357	3.3227	3.6031	3.4323	3.4188
0610039K10Rik	2.9744	3.1057	3.1075	2.9342	3.0194	3.4039	3.0012	3.3377
0610040A22Rik	4.4183	3.9677	3.9946	4.4079	4.2034	4.6162	4.4195	4.3806
0610040B09Rik	4.8326	5.5358	5.2605	5.8093	5.7035	4.5057	4.7735	5.765
0610040B10Rik	3.4893	3.5439	3.7515	3.5642	3.3191	3.3821	3.5443	3.6057
0610040B10Rik	5.0542	4.6256	4.7887	4.5984	4.8176	4.1132	4.3423	4.5686
0610040F04Rik	5.3044	5.0489	5.2935	5.1497	5.0893	5.1546	5.2051	5.094
0610040J01Rik	4.9064	4.9073	4.5858	4.755	5.1293	5.2327	4.6949	4.9919
0610042E11Rik	4.1409	4.0955	3.6244	3.3668	3.7301	3.4028	3.3968	3.9088
0610042E11Rik	2.9754	3.1943	2.8989	3.2458	2.9431	3.0463	3.0041	3.2094
0710001A04Rik	4.203	3.7539	5.1484	3.9205	3.6926	3.7328	3.9384	4.1357
0710001D07Rik	5.8216	5.9648	6.1498	5.8649	6.2573	5.6101	5.8748	5.666
0710007G10Rik	6.4976	6.0979	6.8172	6.1775	6.2029	6.201	5.7046	6.1651
0910001L09Rik	9.1258	9.0925	9.7804	9.5964	9.6447	9.5345	9.3993	9.6005
1010001B22Rik	4.907	5.2531	5.0045	5.053	5.0168	4.8943	5.3367	5.1875
1010001I08Rik	2.8274	3.0197	2.6607	2.784	2.6757	2.9579	2.7261	2.9565
1100001G20Rik	3.9033	3.2147	3.5267	3.3011	3.6496	3.8865	3.9613	3.5514
1110001A16Rik	9.1254	8.8532	9.117	9.1202	9.3333	8.8708	9.3867	9.2395
1110001J03Rik	9.0521	9.2216	8.5581	8.9691	7.9187	7.5996	8.4268	8.0131
1110002B05Rik	11.9291	12.1184	11.6128	11.7921	11.9282	11.5486	12.1545	12.1903
1110002E22Rik	3.8288	4.7418	5.7744	6.5386	6.2455	5.3463	5.1622	5.8315
1110002E22Rik	4.429	4.2654	6.6106	6.9483	8.004	6.434	6.3605	7.12
1110002L01Rik	7.1566	7.4278	6.8833	7.2464	7.5538	7.1155	7.218	7.6039
1110002N22Rik	7.9917	7.9707	8.1144	7.851	7.4205	7.5497	7.171	7.3855
1110003E01Rik	10.0779	9.9943	10.4032	10.2616	10.6161	10.4779	10.9002	10.6957
1110003E01Rik	10.006	9.8287	10.3043	10.2622	10.7138	10.7118	10.9893	10.5582
1110003E01Rik	8.1131	7.9024	7.9524	7.3472	8.304	7.9586	7.853	8.4853
1110003F02Rik	5.7425	5.4396	5.5394	5.4842	5.5051	5.5386	5.7696	5.6341
1110004E09Rik	8.67	8.8606	8.6175	8.5996	7.7683	7.9256	7.5006	7.021
1110004E09Rik	6.2234	5.9955	6.0551	6.0905	6.158	6.052	6.1494	6.1532
1110004E09Rik	8.2031	8.2576	8.0254	8.0627	7.1618	7.3265	6.9144	6.8921
1110004E09Rik	5.605	5.8398	5.4094	5.3541	5.5913	5.5223	5.4991	5.4952
1110004F10Rik	9.9849	10.3148	10.3273	10.4748	9.8261	10.1582	10.3684	9.9597
1110004M10Rik	2.6759	2.4983	2.6896	2.3711	2.8294	2.7059	2.9828	2.7285
1110004M10Rik	4.3456	4.6397	4.5923	4.6033	4.9173	4.7416	4.2972	4.6126
1110005A03Rik	8.5146	8.2869	8.5189	8.7641	8.7818	8.7992	8.5065	9.1036
1110005A03Rik	3.6812	3.6596	3.2688	3.2582	2.985	3.2411	3.0742	3.4894
1110005A03Rik	3.5655	3.432	2.9722	2.9149	3.0306	3.283	3.7694	3.3197
1110005A03Rik	8.2741	8.1469	8.5037	8.4758	8.2556	8.4514	7.9463	8.9436
1110006E14Rik	2.944	3.0393	4.8834	5.6779	3.3368	3.2734	3.5462	3.7409
1110006G14Rik	3.5492	3.8395	3.5689	3.7976	3.6258	3.485	3.3509	3.5461
1110006O24Rik	4.9914	5.1755	5.46	5.5822	4.8901	5.4369	5.3285	5.1497
1110007C09Rik	9.5654	9.575	9.4976	9.0386	8.8146	9.06	9.2865	9.0774
1110008E08Rik	5.8779	5.8454	5.6592	5.7877	5.3971	5.4195	5.7783	5.7556
1110008F13Rik	12.0101	11.6706	11.4846	11.7544	11.9285	11.5592	11.5217	11.4471
1110008F13Rik	3.9357	3.5725	3.449	3.7007	3.7965	3.6684	3.4749	3.5367
1110008J03Rik	6.6629	6.624	6.2839	6.4258	6.5453	6.2509	6.4154	6.7153
1110008J03Rik	5.0016	5.152	4.7685	4.4896	4.0823	4.7398	4.4518	4.4592
1110008L16Rik	7.2962	7.5136	6.802	7.1807	7.1977	7.0289	6.4297	6.7108
1110008P14Rik	9.0277	8.6404	8.9273	9.992	9.1161	8.6895	9.4842	9.2215
1110008P14Rik	8.2323	8.2368	8.2375	8.1526	8.3877	8.7026	8.7667	8.796
1110008P14Rik	9.0972	8.7024	9.0439	9.9361	9.0778	8.9946	9.6628	9.4037
1110012J17Rik	8.0892	7.7211	8.2134	9.3701	9.3151	9.0671	7.0152	6.8963
1110012J17Rik	7.2948	7.1488	7.4724	8.9697	8.2199	7.8093	6.9019	6.7109
1110012L19Rik	8.4182	8.1405	8.6767	8.56	8.1721	8.1858	8.6462	8.1244
1110014L15Rik	3.5655	3.3941	3.3017	3.0602	3.8094	3.9441	3.8173	3.8359
1110014N23Rik	7.0788	7.4727	7.2764	7.8897	7.2465	7.2505	6.9913	6.8912
1110014N23Rik	5.7091	5.7797	5.6645	5.5516	5.4199	5.6955	6.0993	6.1236
1110014N23Rik	6.4412	6.6264	6.5532	7.2548	6.3973	6.8303	6.5339	6.6915
1110015O18Rik	2.6701	2.6302	2.5214	2.5807	2.4599	2.8003	2.566	2.2902
1110017D15Rik	4.0066	4.2252	4.2232	4.2396	4.3038	4.0737	4.0555	3.91
1110017F19Rik	4.0201	4.2187	4.3984	4.2005	4.2191	4.2603	4.0698	4.0764
1110018F16Rik	7.5895	7.4122	7.0682	7.1515	7.4036	7.5052	6.7319	7.4906
1110018G07Rik	8.2797	8.5509	8.003	8.3336	8.3483	7.9079	7.5186	8.3846
1110018G07Rik	6.5558	7.0175	5.7451	6.039	6.2916	6.1242	6.168	6.4682
1110018J18Rik	6.8	7.1272	7.2472	7.3458	6.9695	6.402	6.5219	7.3052
1110018J18Rik	9.3326	9.2519	9.2964	9.3192	9.6139	9.623	9.6542	10.0024
1110018N20Rik	3.9246	4.1615	3.6932	3.6883	3.4466	4.0633	3.977	3.9431
1110019B22Rik	4.1152	4.5279	4.7599	4.5228	4.2182	3.424	4.2277	3.6765
1110019D14Rik	4.9467	5.2472	5.421	5.3194	4.7396	5.1174	4.3568	4.6119
1110020A10Rik	3.289	3.3941	4.0336	3.352	2.9821	3.3635	3.2832	3.0156
1110020A21Rik	6.0465	5.6453	5.1524	5.5653	4.9768	5.4668	5.4162	5.3848
1110020C17Rik	5.1177	4.9994	5.3552	5	4.9982	5.0091	4.9592	5.1238
1110021J02Rik	4.8287	4.5955	4.5131	4.4845	3.9828	4.1953	4.125	3.8081
1110021J02Rik	6.1957	5.9115	6.0098	5.9448	5.4245	6.0535	6.1186	6.1091
1110021J02Rik	5.6612	4.113	5.7187	5.5691	3.907	4.3383	3.4815	4.5592
1110021L09Rik	8.0853	7.8737	7.9812	8.6435	7.1975	6.7401	6.3916	5.9236
1110028F11Rik	5.1905	5.4334	5.4864	5.5634	5.1157	5.3999	5.2361	5.5296
1110028F11Rik	3.6026	3.8813	3.6244	3.6009	3.5149	3.7513	3.3368	3.4508
1110028F18Rik	4.4114	4.3964	4.2865	4.4101	4.3925	4.6414	4.1816	4.0621
1110031I02Rik	7.5675	7.3141	8.2708	7.4374	7.8955	7.971	8.0445	7.8018
1110032A03Rik	6.9521	7.0182	6.9769	6.7638	6.9438	6.5502	6.6831	7.4077
1110032A03Rik	3.7812	3.9223	3.9935	3.3888	3.8926	3.9449	4.3145	3.8047
1110032A04Rik	3.5056	3.5596	3.7066	3.3193	3.6227	7.8112	3.695	6.4257
1110032A04Rik	3.4025	3.5365	3.5818	3.44	3.6674	4.8936	3.5312	4.6145
1110032F04Rik	4.4273	4.4146	4.9519	4.3512	4.3807	4.7248	4.482	4.2171
1110032F04Rik	2.665	2.6251	2.3813	2.4885	2.574	2.6014	2.8442	2.624
1110034A24Rik	12.9715	13.0506	12.7576	13.1531	13.0573	12.6398	12.8052	12.743
1110034A24Rik	9.3968	9.578	8.5508	9.2135	8.4633	7.9285	8.3001	8.0044
1110034A24Rik	8.2662	7.9501	7.5424	8.0698	7.2779	7.1285	7.6107	7.231
1110034B05Rik	9.2904	9.042	8.4678	8.9124	8.4582	9.5387	8.9749	8.6506
1110034G24Rik	6.4431	6.5854	6.0947	6.2254	6.591	6.1911	6.2137	6.4178
1110034G24Rik	5.8757	5.2893	5.8318	5.5631	4.7793	4.7334	5.1998	5.1227
1110035E04Rik	3.5655	3.4418	3.2947	3.4243	3.7124	3.4534	3.6559	3.4581
1110035H17Rik	3.3611	3.4867	3.3075	3.6007	3.4342	3.3874	3.5988	3.0294
1110035M17Rik	4.4447	4.6034	4.3201	4.2335	4.4305	4.4168	4.4083	4.8151
1110037F02Rik	8.9667	8.5468	8.9451	8.7736	8.0913	8.4288	8.4604	8.3808
1110037F02Rik	8.841	8.8682	9.4461	9.1736	8.1955	8.7642	8.4519	8.8257
1110038B12Rik	12.1226	11.8989	11.6773	12.372	11.7942	11.93	11.9647	11.8342
1110038D17Rik	7.5552	7.4439	7.5176	8.2018	7.8285	7.913	7.4961	7.664
1110038F14Rik	8.629	8.8239	9.1826	9.0044	8.5904	9.0619	8.5663	8.6723
1110046J04Rik	6.6835	6.2807	7.2223	6.8885	6.3825	6.36	6.9869	6.846
1110049F12Rik	9.5598	8.926	9.6857	9.2624	8.1203	8.2915	8.9091	8.3876
1110049F12Rik	5.6887	5.4867	5.6564	5.4076	5.3432	5.4868	5.2985	5.8321
1110049F12Rik	3.8398	3.8583	3.9345	4.0137	4.0947	4.1641	4.2377	4.3241
1110050K14Rik	3.4727	3.6343	3.5627	3.5642	3.5188	3.3985	3.4437	3.4792
1110050P16Rik	3.8647	4.1341	3.7312	4.0844	3.4161	3.9507	3.6715	3.8854
1110051M20Rik	7.9746	7.5601	8.3687	8.071	6.7134	6.8757	7.2012	7.4164
1110054M08Rik	6.2194	6.0383	6.285	5.6255	6.0671	5.8303	5.2391	5.6259
1110054O05Rik	6.7337	6.0527	6.9576	6.6436	6.0676	6.654	6.2669	6.4292
1110054O05Rik	7.2401	7.1525	7.7792	7.6366	6.7154	6.9233	7.8272	6.8706
1110054O05Rik	7.1133	6.5463	6.5961	6.3929	6.0482	6.3588	7.2338	6.4859
1110057K04Rik	10.0136	10.6888	9.1471	9.7944	9.4957	8.9736	9.7579	9.688
1110057K04Rik	9.3596	9.9359	8.2651	8.7564	8.8126	7.8042	8.9473	8.6561
1110057K04Rik	4.7927	4.9407	4.5997	4.9756	4.98	5.0096	4.6257	5.0558
1110057K04Rik	4.6247	4.7121	4.277	3.8279	4.4488	4.5323	4.7105	4.7218
1110057K04Rik	4.565	4.3488	4.6264	4.547	4.3088	4.3693	4.7544	3.96
1110058L19Rik	9.652	9.7318	9.7648	9.4816	9.6548	10.2162	9.8557	9.8231
1110059E24Rik	9.9001	9.928	9.9466	10.373	9.1418	9.6427	8.9703	9.1427
1110059G02Rik	2.7124	2.83	3.2774	2.9451	4.2034	3.191	3.2566	3.8578
1110059G02Rik	2.6365	2.4377	3.8996	3.5437	4.2656	3.6115	3.2131	4.9228
1110059G02Rik	4.2023	4.2735	5.1244	4.6471	5.6366	4.7427	4.7485	6.1361
1110059G02Rik	2.7158	2.5008	3.0606	3.4237	3.7429	2.9474	3.0823	3.7971
1110059G10Rik	9.4425	9.1471	9.1847	8.9972	9.4076	9.1039	9.4396	9.7151
1110059M19Rik	4.7325	5.2018	4.8302	4.7007	4.5924	4.4402	4.7049	4.8254
1110064A23Rik	4.1148	3.7539	3.5995	3.6567	3.9468	4.6142	4.0223	4.2031
1110065P20Rik	9.5585	8.9164	10.0426	9.5259	9.0696	9.3321	9.154	9.0071
1110067D22Rik	9.9711	9.9081	9.9435	9.8983	9.7466	8.3811	8.1672	7.6177
1110067D22Rik	9.8075	9.6374	10.0442	9.8482	9.7045	8.575	8.3834	7.6468
1190002F15Rik	5.9401	6.1984	6.7399	5.6691	4.6718	5.0325	4.6044	5.3496
1190002H23Rik	6.2866	5.1829	6.4268	7.5629	8.8874	8.4877	8.0943	7.5113
1190002H23Rik	5.6477	4.6171	5.358	7.0414	8.5113	8.1294	7.9536	7.1272
1190002N15Rik	7.8023	7.4141	7.9531	7.3321	6.8381	6.9834	8.2793	8.477
1190002N15Rik	8.0543	7.9552	7.9905	7.5347	7.3688	7.2623	9.3796	9.0278
1190002N15Rik	5.1279	5.0015	4.891	4.8357	4.972	4.8425	4.821	4.8254
1190003J15Rik	4.0258	3.4548	3.7815	3.3306	3.7943	5.4277	3.2221	3.4504
1190003J15Rik	5.0359	4.9087	4.8305	4.8877	4.9329	6.1767	4.5859	5.004
1190003K10Rik	3.439	3.2771	3.3915	3.3624	3.4892	3.3045	3.5441	3.1918
1190005F20Rik	8.6151	8.5285	7.69	8.124	7.7481	7.6194	6.1585	7.2777
1190005F20Rik	5.4936	5.2977	5.5454	5.3582	5.6781	5.9328	5.4121	5.8646
1190005F20Rik	3.7695	3.6123	3.7818	3.5306	3.654	3.7665	3.7072	3.5856
1190005I06Rik	6.015	5.464	6.5694	5.6706	4.8446	4.7545	5.2067	3.9975
1190007F08Rik	6.6089	6.7232	6.5613	6.4806	6.2637	6.2553	6.1778	6.4994
1190007I07Rik	9.3695	8.7106	8.6382	8.6912	8.0751	7.7834	7.5641	8.1565
1200003I10Rik	8.2648	8.6096	9.6149	10.7346	13.3346	13.4538	12.8833	12.2926
1200003I10Rik	3.4136	3.4041	3.0956	3.2263	3.4242	3.4384	3.0657	3.585
1200007C13Rik	4.2273	4.0847	4.4783	4.1306	4.7586	4.346	4.799	4.7852
1200009I06Rik	8.1694	7.8738	6.7651	7.9779	7.638	7.1406	8.1014	8.0639
1200011I18Rik	5.7516	5.9314	6.2593	5.4508	5.772	5.6974	6.1057	5.1712
1200011I18Rik	8.1927	7.9782	8.5999	8.5224	8.3816	8.46	8.2476	8.0407
1200011M11Rik	6.7492	6.9207	6.7075	6.8024	7.09	6.7348	6.7247	7.2044
1200014J11Rik	8.4968	8.6695	8.3032	8.387	7.8203	7.7475	8.3693	7.9396
1200014J11Rik	6.0746	6.1644	6.0482	6.1066	6.2536	6.1671	5.6493	6.0932
1200015M12Rik	7.7718	8.2011	9.1624	10.5346	13.1479	13.1744	12.2258	11.7422
1200016B10Rik	7.8228	7.5708	7.4173	7.3713	7.4209	8.0464	7.6355	7.8154
1200016B10Rik	6.9991	6.542	6.6569	6.5491	6.8588	6.9342	6.6919	6.9674
1300001I01Rik	8.7298	8.5973	8.3733	8.606	8.501	8.3555	7.8673	7.3191
1300002E11Rik	4.3385	4.993	4.2273	4.3336	4.3875	3.7662	4.5278	4.4579
1300002K09Rik	2.8768	3.0997	3.2181	3.1956	2.9248	3.0137	3.4665	3.1696
1300010F03Rik	7.8132	7.3212	7.7534	7.3453	7.8922	7.7181	7.5581	6.7151
1300010F03Rik	3.4803	3.5018	3.5569	3.3597	3.184	3.0438	3.1421	3.296
1300010F03Rik	7.231	6.6493	7.1611	6.9357	7.0125	6.9422	6.7205	6.163
1300014I06Rik	10.2378	10.0306	9.9175	9.3942	9.532	10.0389	10.359	10.2444
1300014J16Rik	3.7149	3.3879	3.3988	3.6396	2.9431	3.3373	3.7404	3.5165
1300015D01Rik	5.1096	4.7918	4.8092	4.8019	4.7108	5.0607	5.4735	4.7612
1300017J02Rik	4.5614	4.2589	4.1778	3.9893	4.179	4.0284	4.1989	3.9582
1300018I17Rik	6.3395	6.3224	6.4769	6.6734	6.523	6.6831	6.5793	6.2599
1300018I17Rik	5.0888	5.4077	5.0902	4.7659	5.0788	5.0914	5.1985	4.8261
1300018I17Rik	2.8045	2.6643	2.5451	2.5733	2.5976	3.688	2.7032	3.4519
1300018J18Rik	6.4868	6.7094	7.0009	6.8667	7.2905	7.5799	7.3196	6.6706
130004C03	4.0724	4.3142	3.8015	3.9513	5.4608	5.5677	4.0667	4.4845
1500001M20Rik	8.9052	9.1233	8.9553	8.8748	7.6793	8.2093	8.6584	8.2635
1500001M20Rik	6.2996	6.4461	5.6573	6.0962	5.2432	5.275	5.134	5.3967
1500002C15Rik	6.0064	5.8165	5.4263	5.2684	5.4394	5.1562	5.0804	5.6065
1500002F19Rik	3.747	3.7859	3.7857	3.8909	3.5327	3.7647	3.6593	3.6582
1500002F19Rik	3.0688	2.6511	2.8419	2.9712	2.7883	2.5775	3.384	2.9116
1500002I01Rik	2.5808	3.1921	3.0072	3.2291	2.9359	3.2411	3.0974	3.2292
1500002K03Rik	4.1843	3.8951	4.1283	3.9889	4.0475	4.6032	5.4391	4.2695
1500002K03Rik	2.4745	2.6836	2.5727	2.3337	2.6423	2.4496	2.5	2.3826
1500002O10Rik	4.3455	4.7982	4.2817	4.7636	4.4901	4.2364	4.4478	4.5941
1500002O20Rik	6.8743	7.18	6.9667	7.3973	7.0577	7.21	7.3279	6.7372
1500003O03Rik	9.3489	8.693	8.8805	9.6649	9.1593	9.0821	9.4423	9.0915
1500003O03Rik	8.9648	8.926	8.5978	9.3685	8.8091	8.7866	9.1717	8.8751
1500003O03Rik	7.4412	7.5601	7.2223	7.2632	7.2048	6.889	7.3664	7.5136
1500004A13Rik	2.7929	2.9169	2.8633	2.9401	2.7179	2.7445	2.9691	2.8653
1500004A13Rik	3.0965	3.0452	3.5599	3.4143	3.0841	3.2271	3.0832	3.5969
1500004A13Rik	3.1157	3.5751	3.5938	3.5988	3.1546	3.9475	3.5532	3.8814
1500004F05Rik	5.9125	6.4692	6.5015	6.2741	5.8661	5.6567	6.7035	5.9828
1500005C15Rik	4.4612	4.4862	4.0198	4.2513	4.4589	4.263	4.2346	4.1716
1500005C15Rik	3.445	3.3911	3.665	3.426	3.7775	3.7646	3.677	3.7206
1500009C09Rik	4.2637	4.9169	4.7552	4.4499	3.8373	4.1714	4.3898	4.5416
1500009L16Rik	4.1682	3.7982	4.3105	4.1097	3.8962	3.9119	3.9345	4.0115
1500009L16Rik	3.8112	3.3153	4.8649	4.2284	3.5155	3.2735	4.0028	5.179
1500010J02Rik	6.8905	7.2927	7.3747	7.421	6.8809	6.8923	7.1064	7.3385
1500010J02Rik	7.7079	7.9608	8.0137	8.125	7.3603	7.568	7.5432	7.7972
1500010J02Rik	6.055	6.2685	6.2996	6.309	6.0072	5.7936	6.1368	6.2453
1500011B03Rik	7.1228	7.2766	7.0722	6.9893	7.0299	7.2427	6.0948	6.6804
1500011B03Rik	6.8867	6.286	6.4996	6.5821	6.1846	6.5686	7.5663	5.9899
1500011H22Rik	10.4638	10.1559	10.2043	9.8667	9.2351	9.6519	9.7063	9.4769
1500011K16Rik	8.6801	8.8373	8.0892	8.3625	8.622	8.0702	8.5437	8.2742
1500012F01Rik	11.2709	10.7837	10.7189	11.237	10.7046	10.8353	10.9202	10.7259
1500015A07Rik	6.0345	6.5542	6.0823	6.2182	6.1575	6.1623	6.4619	5.5987
1500015O10Rik	5.0308	4.9417	5.7682	4.9783	11.1133	10.3401	7.6074	5.1815
1500015O10Rik	2.5469	2.8464	2.7072	2.6837	6.9124	5.9478	3.3529	2.4918
1500015O10Rik	2.8488	2.6211	3.12	2.8168	11.1063	10.6845	7.4788	2.6841
1500016L03Rik	3.8802	4.2375	3.9924	4.1328	4.2997	4.0113	4.0258	4.4252
1500017E21Rik	2.61	2.3859	2.3337	2.3968	2.6603	2.3701	2.4399	2.3994
1500031L02Rik	9.3696	9.0884	9.1413	8.6196	8.3276	8.6063	7.8881	8.0615
1500032L24Rik	10.8953	10.9802	11.3256	11.0667	10.9471	11.3377	10.5938	10.771
1500032P08Rik	7.6521	7.0879	6.5432	6.8178	6.7543	7.2119	6.8524	6.3583
1500035N22Rik	5.81	5.8548	5.8238	5.9544	5.6094	5.5073	5.3548	5.1696
1520401O13Rik	3.4567	3.3631	3.6793	3.7935	3.7835	3.6552	4.0116	3.9097
1520402A15Rik	4.7982	5.1757	5.1244	5.0585	4.0601	4.3156	4.4877	5.0157
1600002H07Rik	8.018	8.3733	7.9195	8.031	7.5144	7.4633	7.4164	7.2161
1600002K03Rik	6.9645	6.9487	7.4831	7.4661	7.3537	7.1261	5.9368	6.1363
1600010M07Rik	5.338	5.7535	5.5326	5.0516	5.7674	5.5078	5.9463	5.4086
1600012F09Rik	8.7868	8.826	8.9416	8.6641	8.912	8.8888	8.7822	8.9285
1600012F09Rik	5.6493	5.7066	5.7053	5.5061	5.1475	5.1575	4.9728	5.1254
1600012F09Rik	7.7708	7.802	7.9821	7.9324	7.8732	7.6621	7.7266	7.8576
1600012H06Rik	8.0344	8.3189	8.7559	8.6444	8.6969	8.7137	8.662	8.7708
1600012H06Rik	7.2477	7.4148	8.0868	7.9912	8.2157	8.1102	8.086	8.3854
1600012P17Rik	5.3056	5.3121	5.5965	5.3876	5.6926	5.3593	5.7629	5.3438
1600014C10Rik	6.9403	7.5447	7.4615	7.6079	7.6996	7.7693	7.3873	7.608
1600014C10Rik	5.7144	5.7704	5.8105	5.8759	5.8069	5.9925	6.1085	6.1648
1600014C10Rik	2.5469	2.5601	2.5204	2.672	2.8079	2.5133	2.9656	2.8251
1600014C10Rik	3.3347	3.6166	3.672	3.2708	4.1345	3.8609	3.6533	3.8425
1600014C23Rik	6.1295	5.9547	5.788	5.578	5.7083	5.895	6.3199	6.2964
1600014K23Rik	4.8987	4.9554	5.0024	5.2382	5.0085	4.7734	5.026	5.3893
1600015I10Rik	4.6612	4.6314	4.5012	4.3961	4.1875	4.1075	4.2699	4.1963
1600016N20Rik	4.7251	5.1178	4.5933	4.5997	4.6177	4.4781	4.3721	4.5043
1600020E01Rik	7.8577	7.2003	7.0454	7.5276	7.2047	7.3964	8.6786	6.9772
1600021P15Rik	7.1773	7.3259	6.7486	7.1132	6.9953	7.5077	6.7778	6.7155
1600021P15Rik	4.5772	4.1603	4.2027	4.0058	3.9374	4.0851	4.1564	4.2606
1600022D10Rik	2.7635	3.1124	2.8126	3.0372	2.8118	2.9264	2.765	2.6434
1600023N17Rik	4.0815	4.3456	4.0769	4.0651	4.0112	4.2743	4.0369	3.7134
1600025M17Rik	3.5269	3.5067	3.4049	3.2752	3.2515	3.5449	3.3453	3.5374
1600027N09Rik	7.812	7.7229	7.4651	7.5933	7.1483	7.0534	7.3195	7.5272
1600027N09Rik	2.4801	2.5832	2.6145	2.7131	2.2261	2.387	2.3988	2.7137
1600029D21Rik	3.5124	4.1172	3.963	6.5189	5.2527	5.3708	7.5259	7.6681
1600029D21Rik	5.5911	5.3319	5.1317	5.491	5.246	5.5769	5.4277	5.2598
1600029D21Rik	3.1327	3.6722	3.5714	5.0767	3.7558	3.5668	5.1011	5.476
1600029I14Rik	5.8508	5.8782	5.8065	5.6429	5.5855	5.7469	5.9341	5.7583
1600029O15Rik	4.49	3.9849	3.9576	4.1907	4.3986	4.2565	4.3592	3.9774
1700001C02Rik	3.5282	3.7013	3.8108	3.8652	3.4801	3.7547	3.6526	3.7075
1700001C02Rik	3.3064	3.7474	3.6375	3.8093	3.7327	3.6158	3.7453	3.5134
1700001C19Rik	5.0071	5.5406	5.3638	5.5087	4.956	5.2687	5.4427	4.7442
1700001C19Rik	4.1115	3.9858	3.8693	3.8187	4.3262	4.2919	4.2433	4.1631
1700001D01Rik	3.7997	4.0106	3.7984	3.759	3.9815	3.7203	4.1525	3.7903
1700001F09Rik	3.4896	2.8055	2.6145	2.8263	2.8658	2.7007	2.6536	2.9512
1700001G11Rik	5.4299	5.1444	5.4128	5.2729	4.8095	4.7843	5.5339	5.0494
1700001G17Rik	5.2375	5.2683	4.8111	5.5549	5.5242	5.2109	5.4844	4.9593
1700001J03Rik	3.166	3.4209	2.9158	3.558	3.1198	3.0142	3.0687	2.9604
1700001J04Rik	4.0184	3.4161	3.8249	3.5946	3.5757	3.8129	3.8067	3.5771
1700001K19Rik	5.1861	5.2619	4.9581	5.1049	5.2405	5.0179	5.3429	4.937
1700001L05Rik	3.9702	4.3619	3.9078	4.1779	4.2844	4.1903	4.3592	4.1343
1700001L19Rik	3.9195	3.6339	3.978	3.9936	4.0366	3.6436	3.7292	3.6793
1700001O22Rik	4.6534	4.3904	4.4928	3.9422	4.3291	4.2591	4.5686	4.5221
1700001P01Rik	4.7047	4.6271	4.0695	4.0069	3.9314	4.1947	3.9897	4.2409
1700001P01Rik	4.1171	4.0962	4.2919	4.0516	3.5705	4.19	4.002	4.152
1700003D09Rik	4.7581	4.8731	4.9802	4.6631	4.8615	4.8296	4.8772	4.762
1700003E16Rik	5.8747	5.8721	6.0875	5.8275	5.8341	5.9573	6.0885	5.9511
1700003E24Rik	3.2172	3.0878	3.1258	3.1273	3.1253	3.0972	3.181	2.9956
1700003F12Rik	3.1941	3.2768	2.8493	3.0535	3.1806	3.1475	3.4132	3.2013
1700003F12Rik	5.6269	5.64	5.9493	6.3635	6.2508	6.4204	7.05	6.2874
1700003F17Rik	5.2003	4.6929	5.128	5.0215	4.6718	4.495	4.9633	5.2725
1700003G18Rik	3.3378	3.455	3.4968	3.3539	3.4217	3.6855	4.0437	3.3978
1700003H04Rik	3.3285	3.4096	3.5121	3.2968	3.4191	3.3974	3.2916	3.4322
1700003H04Rik	3.7216	3.9238	3.531	3.4088	3.3565	3.8345	3.9488	3.8859
1700003I16Rik	4.8351	4.7233	4.3426	4.9152	4.5658	4.6103	4.5359	4.8011
1700003M02Rik	3.6765	3.9032	3.3633	3.7626	3.6323	3.3618	3.4246	3.4614
1700003P14Rik	3.8554	3.7362	3.2534	2.8947	3.1538	3.5413	3.0217	2.6537
1700006A11Rik	2.9391	2.5968	2.8567	2.5021	2.7954	2.7769	3.0199	3.0762
1700006E09Rik	2.144	2.239	2.4063	2.6548	2.5524	2.3448	2.394	2.5835
1700006F04Rik	2.7064	2.5507	2.6078	2.4979	2.5341	2.7481	2.7811	2.793
1700006J14Rik	3.2749	3.1367	3.3689	3.2427	3.7892	3.5151	3.4779	3.6657
1700007B14Rik	3.2517	3.2768	3.2513	3.2628	3.0913	3.2196	3.1077	3.1061
1700007E05Rik	2.6071	3.0836	2.6627	2.8044	3.4084	3.0746	3.1782	3.4291
1700007F19Rik	3.5646	3.2442	3.7838	3.5684	3.5201	3.5504	3.4673	3.5683
1700007G11Rik	3.6713	3.7772	3.8444	4.072	3.584	3.6787	3.5704	3.9989
1700007I08Rik	5.3355	5.3132	5.2155	5.2513	5.1218	5.1098	5.4955	4.9766
1700007J10Rik	4.0191	3.7326	3.4451	3.5951	3.1248	4.0141	3.579	3.6009
1700007J24Rik	4.3237	3.9569	4.1159	3.971	3.8489	3.7669	3.5629	3.7589
1700007K09Rik	4.5688	4.5287	4.2713	4.2105	4.4096	4.2591	4.0108	4.7211
1700007K13Rik	3.8987	4.2282	4.0852	3.8101	4.0242	3.7987	4.0885	3.9911
1700007L15Rik	6.0636	5.7614	5.8084	5.7289	5.2348	5.3945	5.17	4.613
1700008A04Rik	4.9366	4.8963	5.0245	4.8896	4.7733	4.829	5.2117	5.0499
1700008F19Rik	4.0995	3.9758	4.5399	4.4412	4.2971	4.1617	4.3247	3.6382
1700008F21Rik	2.8418	2.6908	2.7391	2.672	3.266	2.624	2.7283	2.6673
1700008F21Rik	3.8829	3.6564	3.9882	4.0314	3.5357	3.5932	3.41	3.286
1700008H02Rik	3.3491	3.5449	3.5395	3.6749	3.3229	3.9503	3.7904	3.3287
1700008I05Rik	3.8629	4.0458	3.8426	3.6231	3.5248	3.5127	3.3965	3.2344
1700008I05Rik	3.2013	3.1009	3.2215	3.4347	3.2944	3.2153	3.1997	3.3366
1700008J07Rik	5.4336	5.1204	4.9657	5.538	4.6725	4.5007	3.6113	4.187
1700008J07Rik	3.0028	3.0469	2.8407	2.9965	2.8192	2.6536	2.536	2.9716
1700008K24Rik	4.2698	4.7286	4.3968	4.2634	4.0726	4.4162	4.3684	4.5836
1700008N17Rik	3.3289	3.5401	3.5249	3.4597	3.6291	3.6144	3.7978	3.4358
1700008N17Rik	5.7851	5.7263	5.6555	5.4387	5.3435	5.5548	5.3482	5.5959
1700008O03Rik	4.0419	4.4663	4.2887	4.3864	4.6734	4.3535	4.812	4.613
1700008O03Rik	4.6585	4.5976	4.6684	4.5635	4.7411	4.5029	4.5275	4.7443
1700008P02Rik	3.9929	3.8449	3.6519	3.5787	3.8141	3.28	3.5177	3.9287
1700008P20Rik	5.1897	5.3536	5.1488	5.3294	5.108	5.4515	5.4323	5.0084
1700009J07Rik	3.6698	3.8637	3.7274	3.625	3.8721	3.8259	3.9816	3.8745
1700009N14Rik	4.5145	5.0112	4.8081	4.9807	4.6131	4.4689	4.9651	4.0885
1700009P17Rik	6.2532	6.0128	6.1418	5.7157	6.0449	5.9501	5.8226	6.2387
1700010B08Rik	5.2375	5.5277	5.4646	5.6727	5.4701	5.4222	5.5636	5.6574
1700010B09Rik	3.8575	3.8272	3.7165	3.7608	3.6025	3.2742	3.7939	3.5607
1700010B13Rik	3.5343	3.4003	3.7441	3.8084	3.8247	4.0239	3.4406	3.3935
1700010D01Rik	3.3092	2.947	2.9935	3.1312	2.9039	2.8079	2.9692	3.0754
1700010H22Rik	3.649	3.2852	3.2496	3.3315	2.8271	3.7513	3.8011	3.6357
1700010H22Rik	3.5655	3.4216	3.0314	3.6791	2.9524	3.1992	3.6307	3.6628
1700010H22Rik	3.2894	3.3651	3.2626	3.2097	3.1584	2.936	3.1686	3.4441
1700010I14Rik	3.2854	3.3702	3.723	2.8768	3.2299	3.7316	3.4807	3.0414
1700010I14Rik	3.185	3.545	3.3411	3.4896	3.2946	3.4879	3.6226	3.462
1700010I14Rik	3.0328	3.5206	3.1236	3.4913	3.497	3.4326	3.6025	3.326
1700010L04Rik	4.2385	4.2333	3.7223	3.8503	3.5491	4.1495	3.9811	4.5806
1700010M22Rik	3.3058	3.1613	3.1239	2.9991	2.7698	3.5499	3.2162	3.0019
1700010N08Rik	3.5096	3.5997	3.9078	3.1212	3.7962	3.0509	3.7851	3.6851
1700011A15Rik	6.0116	5.9024	5.6426	6.1452	6.0268	6.094	5.9467	5.374
1700011B04Rik	2.803	2.7949	2.8658	2.6449	2.7428	2.6341	2.7017	2.9494
1700011E24Rik	2.8953	3.021	2.9364	2.7445	2.4956	2.6198	2.7157	3.0596
1700011F03Rik	6.2622	6.3759	6.0945	6.3309	6.331	6.096	6.4766	6.4849
1700011F14Rik	2.8097	3.0638	2.8772	2.7208	2.9749	2.9386	2.6548	2.9667
1700011H14Rik	3.0098	3.0497	2.8933	2.3992	2.8757	2.7867	3.1948	2.9589
1700011I03Rik	4.3692	4.234	4.1416	4.2057	4.044	4.7992	4.15	3.9911
1700011J10Rik	3.6919	3.8238	3.6722	3.685	3.4655	3.61	3.439	3.6442
1700011L22Rik	4.0248	4.4019	3.9572	4.1963	4.2034	4.2778	4.1305	4.0091
1700011M02Rik	3.7505	4.0412	3.9672	3.8156	3.6025	4.0129	3.9875	3.42
1700012A03Rik	2.5318	2.8486	3.0378	2.7871	3.1515	2.7986	2.966	3.0175
1700012A16Rik	3.2825	3.3055	3.6801	3.8437	3.2978	3.2568	3.4748	3.8628
1700012B07Rik	4.8334	4.6709	4.2265	4.379	4.5645	4.3629	4.6278	4.3411
1700012B09Rik	8.3001	8.1394	5.2604	8.5312	8.7251	8.4582	9.2642	6.454
1700012B15Rik	7.462	7.2199	6.4185	7.0653	6.5898	6.566	6.7818	6.6361
1700012B15Rik	5.9808	5.8314	5.2523	5.3464	6.1847	5.7606	6.3805	5.2777
1700012D01Rik	5.9218	5.6408	5.7179	6.2884	5.1148	5.3545	4.4944	4.9335
1700012D14Rik	4.0371	4.0961	3.5431	3.858	3.536	4.1265	4.1853	4.0163
1700012D14Rik	4.7391	4.158	3.8689	3.7598	4.2817	4.9766	4.8369	4.2516
1700012E03Rik	4.8544	4.7682	4.7224	5.1379	4.8281	4.7312	4.8481	4.7547
1700012I11Rik	4.493	4.6149	4.0475	4.1293	3.5098	3.8792	4.2846	3.7137
1700012L04Rik	4.2128	3.9432	4.4609	3.8857	4.1109	4.2811	4.1601	4.0101
1700012O15Rik	4.1409	3.9993	3.9197	4.1021	4.1921	3.9838	4.1025	4.2627
1700012P22Rik	3.6796	3.7577	3.1701	4.0166	3.1639	3.3487	3.5062	3.2829
1700012P22Rik	5.0057	4.81	5.0353	5.0299	5.1445	5.2948	5.351	4.7904
1700013D24Rik	4.2421	4.575	4.1676	4.1626	4.1548	4.5226	4.7499	4.8004
1700013F07Rik	4.1409	4.6256	4.4641	4.0414	4.3966	4.5027	4.5688	4.6961
1700013F07Rik	3.7148	3.7198	3.8265	3.8029	3.3628	3.6072	3.5951	3.837
1700013G23Rik	5.5605	4.8964	4.5221	4.1809	3.6275	3.3387	2.9611	2.9695
1700013G24Rik	3.818	4.3049	3.7858	4.237	3.9098	4.1509	4.3008	4.2481
1700013H16Rik	2.8277	2.6113	2.7037	2.5672	2.7617	2.9829	2.497	2.814
1700014B07Rik	5.0479	5.3277	5.2675	4.9384	4.878	4.8537	5.3916	5.2723
1700014N06Rik	3.5108	2.9057	3.1794	3.0993	2.7818	2.8651	3.1878	3.0321
1700015C15Rik	3.3323	3.7539	3.8496	3.6789	3.3425	3.7398	3.5837	3.613
1700015E13Rik	4.6242	4.7175	4.5395	4.4412	4.1258	4.4283	4.5859	4.5326
1700015F17Rik	3.0248	3.0844	3.057	2.5655	2.6611	2.9415	3.0588	2.9305
1700015G11Rik	2.8204	2.9588	2.7652	2.6599	2.4827	2.6753	3.076	3.0213
1700016A09Rik	5.2129	5.2588	5.2013	5.1908	5.3043	5.3346	5.4301	4.9505
1700016C15Rik	3.9256	3.9296	3.7704	3.9207	3.6723	3.5797	3.8065	3.604
1700016D06Rik	3.2215	3.0043	2.9142	2.8334	2.9873	2.872	2.7621	2.6973
1700016D18Rik	5.7005	5.7039	5.9029	5.4375	5.7885	5.6264	6.2072	5.9124
1700016G14Rik	2.6327	2.4307	2.4962	2.4235	2.6397	2.6556	2.7501	2.5352
1700016H13Rik	3.6845	3.4406	3.7069	3.587	3.424	3.3144	3.6271	3.8373
1700016K19Rik	3.2531	3.5547	3.7684	3.2941	3.4058	3.1491	3.4368	3.5613
1700016M24Rik	4.594	4.7209	4.5372	4.8633	4.8939	4.6366	4.5788	4.9421
1700016P04Rik	3.2122	3.1659	3.1712	3.2628	2.9555	2.8924	3.1703	3.1103
1700017B05Rik	7.7684	7.5762	7.0687	7.5464	8.0593	8.4967	8.1817	8.5305
1700017B05Rik	3.3728	3.2768	3.2815	3.1296	3.2529	2.754	2.7686	3.32
1700017B05Rik	4.854	4.6365	4.7752	4.8527	5.3492	5.4405	5.1587	5.477
1700017D01Rik	2.952	3.055	3.1758	2.824	2.7137	3.1129	3.1668	3.0698
1700017G19Rik	3.5655	3.2424	3.3518	3.3674	3.255	3.0972	3.2651	3.1216
1700017H01Rik	6.1834	5.7428	5.7888	5.6356	6.0114	5.6872	6.3265	6.2693
1700017H01Rik	4.2854	3.801	4.0129	3.816	3.859	4.0419	4.0301	4.0175
1700017L05Rik	3.6428	3.209	3.1595	3.74	3.2884	3.641	3.7166	3.2571
1700017N19Rik	2.9088	2.9219	2.8625	2.8036	2.8278	2.292	2.5768	2.3727
1700018A04Rik	3.6163	3.455	3.4689	3.2853	3.6694	3.489	3.3791	3.5133
1700018A14Rik	4.4805	4.7815	4.454	4.7889	4.7795	4.8811	4.7365	4.6896
1700018B08Rik	5.4141	5.5227	5.4332	5.7707	5.2815	5.1729	5.4589	5.3365
1700018B24Rik	4.2367	4.1429	4.3831	3.9338	3.8232	4.1546	3.7514	3.7821
1700018C11Rik	4.0021	3.4275	3.9025	3.3612	3.5364	3.9059	3.9092	3.739
1700018F24Rik	5.0312	5.3144	4.9602	4.764	5.1066	5.3299	4.9273	5.0251
1700018G05Rik	3.9503	3.9338	3.5584	3.6426	3.7751	3.9676	3.8757	3.7832
1700018L02Rik	5.4871	4.9804	4.6572	4.8316	5.3836	5.0761	5.2366	4.945
1700018L24Rik	3.7988	4.0871	4.2655	3.6131	4.0479	3.8612	4.3711	4.0312
1700018M17Rik	4.4827	5.1079	4.9815	4.898	5.0464	5.0657	5.2437	4.7422
1700018P08Rik	3.427	4.5759	3.5992	3.8154	3.5778	3.5862	4.1135	4.1419
1700018P08Rik	3.566	3.7973	3.5561	3.566	3.8011	3.8641	3.6807	3.1942
1700019A02Rik	2.3901	2.6257	2.577	2.6544	4.0542	3.2655	2.8328	2.7486
1700019B03Rik	4.3008	4.5707	4.3706	4.0141	4.1575	4.034	4.2628	4.1228
1700019D03Rik	2.7124	2.6846	2.5412	2.6951	2.4973	2.5393	2.5234	2.6337
1700019D03Rik	4.9698	5.1459	5.0141	5.1919	5.4386	5.6407	5.5092	5.2573
1700019E19Rik	9.3721	9.2376	9.0374	9.5309	8.7286	8.5844	8.7661	9.08
1700019G06Rik	3.0166	2.9341	3.2947	3.1332	3.4208	3.4041	3.277	3.3751
1700019G17Rik	5.2977	5.6704	5.1888	4.8232	5.2485	4.9922	5.2294	5.2812
1700019G17Rik	3.1074	3.0424	3.2966	3.1045	2.9757	2.8145	2.7768	2.4132
1700019G17Rik	2.7124	2.7573	2.7326	2.7369	2.6251	2.7599	2.7695	2.6236
1700019L03Rik	3.6192	3.695	3.6873	3.705	3.6836	3.182	3.4503	3.5731
1700019L13Rik	4.0756	4.1908	4.2331	4.0112	3.8501	4.0129	4.074	3.842
1700019M22Rik	3.6439	3.7352	3.6093	3.612	3.5573	3.819	3.4287	3.5668
1700019N12Rik	3.0344	3.2479	3.0296	2.9831	2.5439	2.7275	2.9977	2.8318
1700019N19Rik	4.1162	3.7233	3.5956	3.7386	3.7603	3.4913	3.6764	3.5853
1700019O17Rik	5.3775	5.6476	5.3064	5.3134	5.2294	5.2645	5.3707	5.3568
1700019P21Rik	2.5787	2.4693	2.6261	2.6239	2.5601	2.3029	2.2297	2.4327
1700020A23Rik	4.5153	4.4694	3.3885	4.1925	4.0556	4.0682	4.2222	3.9446
1700020D05Rik	2.9715	2.701	2.6944	2.7656	2.7926	2.8438	2.8328	2.8583
1700020G03Rik	4.6796	4.9647	4.8104	4.6753	4.5676	4.4816	5.1827	4.8169
1700020I14Rik	7.1407	7.214	7.749	7.7725	6.9256	6.655	7.6133	7.5073
1700020I14Rik	9.9424	9.4948	9.4517	9.5759	9.3269	8.7053	8.3593	9.3561
1700020I14Rik	6.6283	6.196	6.3365	6.4398	6.7602	6.236	6.1374	6.4211
1700020L24Rik	5.9103	5.8756	5.9554	5.5052	6.104	5.4476	5.7782	5.7436
1700020M10Rik	3.031	3.0998	3.1563	2.7273	2.6479	3.0486	3.0642	3.0586
1700020N01Rik	3.5532	3.4309	3.4983	3.5642	3.4398	3.359	3.8059	3.3664
1700020N15Rik	2.8463	2.918	2.6927	2.7081	2.7817	2.9711	3.0233	2.8328
1700020O03Rik	6.8339	6.8665	6.987	7.5015	7.4661	6.9839	7.1337	7.4825
1700020O03Rik	5.3413	5.5245	5.3017	5.269	4.8205	5.0173	5.7132	5.3292
1700021A07Rik	5.3049	5.3224	5.0813	5.2928	5.305	5.2082	5.5223	5.2723
1700021C14Rik	6.4302	6.1022	5.7012	6.3788	5.3826	5.0996	5.963	5.8655
1700021F05Rik	9.2007	8.9094	9.2148	9.2599	8.7008	8.5289	8.7959	9.342
1700021F07Rik	3.8424	3.8536	4.071	4.2479	3.8188	4.1369	3.867	3.6818
1700021K19Rik	6.5415	7.1608	6.524	5.9352	6.3599	6.4899	6.1825	6.5164
1700021N20Rik	2.6947	2.6733	2.7462	2.7923	2.6748	2.8687	2.5364	2.6103
1700021O21Rik	4.5694	4.6256	4.2766	4.2545	3.602	4.418	4.2392	4.2274
1700021P04Rik	4.1671	4.3938	3.7717	3.8836	3.845	4.1707	4.0557	3.9087
1700022A21Rik	5.0497	4.8737	5.1096	5.2086	4.3802	5.1914	4.7106	4.6662
1700022A22Rik	3.2183	3.1453	3.1916	2.6991	2.5883	3.1074	3.2022	3.0538
1700022F17Rik	3.1126	2.878	2.4833	3.3295	2.8765	2.7587	2.7982	2.9
1700023A16Rik	2.4232	2.5728	2.5587	2.3581	2.4775	2.654	2.4484	2.6464
1700023A20Rik	5.7006	5.7962	5.4358	5.6431	5.4643	5.7076	5.6392	5.8662
1700023B13Rik	5.0444	5.409	5.0582	5.2125	5.4708	5.5705	5.4067	5.2723
1700023D09Rik	5.1766	5.2831	4.9016	4.9446	4.8926	4.7881	5.005	5.2201
1700023E05Rik	4.6123	5.0451	4.8553	4.6334	5.1606	4.6277	4.882	5.0895
1700023E05Rik	5.2061	5.3095	5.3216	5.2806	5.2387	5.1523	5.7813	5.4958
1700023F02Rik	3.5314	3.6778	3.697	3.6461	3.6715	3.983	3.9875	3.8305
1700023F06Rik	3.9761	3.6343	3.9729	3.9154	3.5826	4.1369	3.5798	3.8014
1700023G09Rik	3.6826	3.6686	3.7679	4.1046	3.6975	3.542	3.7315	3.6377
1700023H06Rik	3.7258	3.9669	3.5381	3.8329	3.9951	3.9495	4.0841	3.4759
1700023H06Rik	4.4782	4.9791	4.6738	5.1663	4.7622	3.6484	4.2793	4.5419
1700023L04Rik	3.8649	3.9996	3.9633	4.0045	3.8359	3.6894	3.9816	4.083
1700023L04Rik	4.237	4.1921	4.2126	4.2503	3.9481	3.8001	3.8973	4.2994
1700024B05Rik	3.1966	3.3478	2.9927	3.0758	3.0337	3.2991	3.9363	3.1318
1700024h08rik	5.0416	4.805	4.5279	4.7655	4.5762	4.2877	4.3256	4.2977
1700024J04Rik	2.8045	2.8464	2.9243	2.6016	2.8299	2.568	2.5583	2.9773
1700024N20Rik	6.2029	5.8843	5.8278	6.2631	5.9529	6.2229	6.2901	6.5137
1700024P04Rik	4.0142	3.9775	4.1462	3.3633	3.9186	3.3955	3.7089	4.3409
1700024P12Rik	7.0165	6.8587	7.1161	6.9507	7.1276	6.9895	7.3547	7.3813
1700025E21Rik	4.5586	4.5142	4.104	4.2582	3.7757	3.8864	4.3828	4.4764
1700025F22Rik	2.4154	2.6949	2.3984	2.3386	2.5745	2.4869	2.6843	2.5591
1700025G04Rik	7.4864	7.2858	7.2748	6.6327	8.3032	8.2864	7.1211	6.6641
1700025G04Rik	7.2102	7.3042	6.6472	6.2775	7.6042	7.2119	5.6222	6.8035
1700025G04Rik	8.4524	8.4934	8.3032	7.6232	9.1305	9.1419	8.1804	7.8984
1700025H01Rik	3.3459	3.3349	3.3184	3.4132	3.2187	3.0923	3.8173	3.2313
1700025K04Rik	3.2333	2.9567	2.8125	2.8265	2.9438	3.1146	3.1099	3.1855
1700025K23Rik	7.1422	6.631	7.309	6.8815	5.1786	5.2239	5.5379	5.4235
1700026D08Rik	2.7794	2.8082	2.9084	3.066	2.9358	3.5435	3.1816	2.8588
1700026H06Rik	3.0006	3.6039	3.0815	2.8849	2.9308	2.8843	3.0013	3.3022
1700026H06Rik	4.1305	4.3898	4.2753	4.2017	4.0823	4.1312	4.204	3.9784
1700026J04Rik	2.4454	2.6947	2.67	2.3657	2.5683	2.7675	2.4559	2.7264
1700026J12Rik	4.2899	4.1562	4.1583	4.0923	4.3239	4.5712	4.5268	4.4347
1700026L06Rik	4.361	4.9814	4.0527	4.6625	3.5491	4.0129	4.0352	3.852
1700027A23Rik	5.0673	4.8371	4.9026	4.5879	4.887	4.6095	4.891	4.8286
1700027D21Rik	5.0201	4.8669	4.8947	4.7434	4.7887	4.5534	4.7748	4.613
1700027D21Rik	4.0456	4.0587	3.8092	4.4798	3.8883	4.0205	4.1228	3.909
1700027F06Rik	4.8812	4.9332	4.9351	4.753	4.659	4.6345	4.4029	5.0772
1700027J07Rik	5.3914	5.3531	4.9661	4.821	5.1309	5.1963	5.5494	5.3867
1700028E10Rik	4.1338	4.6186	4.1093	4.1107	4.3912	3.8706	4.1624	4.3491
1700028E10Rik	4.7758	4.2801	4.6005	4.2807	4.4568	4.1132	4.3592	4.7502
1700028I16Rik	4.8523	4.7144	4.9293	4.6247	4.5286	4.5828	4.6381	4.8538
1700028J19Rik	4.2411	4.1674	4.0352	4.0877	4.06	4.0104	3.8786	3.7623
1700028N14Rik	3.7032	3.9737	3.9552	3.6622	3.3418	3.6	3.9877	3.8596
1700028P14Rik	3.5445	3.6224	3.6186	3.4055	3.0809	3.4934	3.5686	3.4111
1700029F09Rik	11.0208	10.9682	10.2888	10.4982	9.8825	10.4146	10.434	10.0197
1700029F12Rik	4.3302	4.4239	4.2887	3.8653	4.3355	3.992	4.4727	4.4857
1700029G01Rik	5.3042	5.1213	5.0223	4.6864	5.2932	4.8708	5.357	5.4472
1700029H14Rik	4.2651	4.3803	4.4658	4.2993	3.7516	4.1825	4.4191	3.9704
1700029I01Rik	6.9196	6.2305	2.9679	4.5851	5.3103	4.8989	6.8592	4.8113
1700029I01Rik	5.7675	5.5732	3.538	4.1313	4.8695	4.5145	6.0081	3.8578
1700029I01Rik	3.9223	3.0339	3.1043	2.7514	3.0179	3.0916	3.4972	2.9212
1700029I01Rik	7.3663	6.7816	3.6838	4.1889	6.0197	6.0396	6.9564	5.4278
1700029I15Rik	4.6245	4.4946	4.3796	4.624	4.9768	4.441	4.5671	4.6694
1700029I15Rik	5.2609	4.81	4.7721	5.0508	4.723	4.5002	4.8956	4.7628
1700029J07Rik	5.4513	3.9494	4.0625	3.9897	3.3825	3.2539	3.6874	3.863
1700029J11Rik	5.517	5.5348	5.4803	5.4855	5.6611	5.7175	5.6627	5.3982
1700029M03Rik	2.4081	2.3616	2.3337	2.473	2.8519	2.4672	2.4678	2.6507
1700029M03Rik	2.3837	2.2281	2.4951	2.5093	2.3313	2.4472	2.4381	2.431
1700029M20Rik	3.5655	3.909	3.2093	3.4388	3.3598	3.508	3.6338	3.7184
1700029M20Rik	4.8318	4.6947	4.2288	4.3858	3.7739	4.2516	4.4916	4.8337
1700029P11Rik	4.7622	4.5032	4.4734	3.9063	4.433	4.495	4.1528	4.349
1700030C10Rik	2.9197	2.5996	2.9841	2.8195	2.8445	2.8681	2.7017	3.145
1700030F18Rik	3.3888	2.7573	3.4049	3.4487	3.2617	3.7629	3.5895	3.4389
1700030J22Rik	4.3477	4.0234	4.477	4.2591	4.4294	4.4187	4.4137	4.1271
1700030K09Rik	7.8289	7.7158	7.6084	7.8246	7.5215	7.5657	7.4819	7.8313
1700031C06Rik	2.7291	2.8374	2.7892	2.904	2.6397	2.688	2.8877	2.7167
1700031F05Rik	5.055	4.5996	5.0603	4.7754	4.4769	4.9693	4.4922	4.9594
1700031F10Rik	4.3769	4.2933	3.8082	3.9531	3.6944	4.1214	3.9875	4.302
1700031L13Rik	3.0797	3.0282	2.8102	3.0686	2.8147	2.846	2.8707	2.8318
1700034E13Rik	4.7119	4.5424	4.5867	4.453	4.5371	4.5594	4.7252	4.6243
1700034F02Rik	3.0804	2.977	2.8679	2.9609	3.0151	3.1347	3.1564	3.4507
1700034F02Rik	4.2626	4.2257	4.3817	4.4213	3.9468	4.2014	4.5671	3.8466
1700034G24Rik	4.7444	4.6093	4.8547	4.7498	4.6867	4.6038	4.6185	4.992
1700034H14Rik	8.6857	8.3375	8.1979	8.5368	7.7715	8.0244	7.1895	7.5621
1700034H15Rik	4.6238	4.5724	4.3796	4.2432	4.9425	4.3422	4.5252	4.5302
1700034H15Rik	3.4958	3.7042	3.7192	3.6664	3.7136	3.4755	3.6197	3.3196
1700034I23Rik	2.7894	2.6864	2.8794	2.6427	2.7248	2.6138	2.7978	2.8395
1700034J04Rik	4.2669	4.5153	4.2173	4.1736	4.3316	4.5252	4.6027	4.1313
1700034J05Rik	2.6691	2.6084	2.6899	2.4859	2.8448	2.6728	2.4272	2.7486
1700034J05Rik	2.5503	2.5027	2.4235	2.2997	2.5129	2.5444	2.2628	2.7299
1700034O15Rik	4.4708	4.5191	4.4478	4.4315	4.4502	4.4841	4.7755	4.2751
1700034P13Rik	3.8757	3.6185	3.9109	3.7093	3.5594	3.7454	3.7668	3.9818
1700034P13Rik	3.9514	3.5688	3.8629	3.3603	3.3456	3.5144	3.4807	3.5659
1700036A12Rik	4.7867	5.0093	4.9156	4.8556	4.535	4.9166	4.9424	4.891
1700037C18Rik	6.8905	6.5818	6.5704	6.4179	6.1518	6.2326	6.1378	6.1363
1700037C18Rik	3.6999	4.1562	3.4983	3.715	3.823	3.1234	3.8126	4.5816
1700037H04Rik	6.5815	6.6359	6.4258	6.5383	6.4418	6.3322	6.6457	6.3081
1700037H04Rik	8.2004	8.4969	8.8211	8.4283	8.1948	8.0806	8.3205	8.4603
1700037H04Rik	3.5579	3.7932	3.4342	3.601	3.9468	3.6046	4.0399	3.578
1700037N05Rik	6.0589	5.7395	5.6182	5.8859	5.7697	5.9453	5.9622	6.0809
1700039E15Rik	4.9207	4.7192	4.5931	4.2801	4.4696	4.3002	4.9965	4.9231
1700039M15Rik	3.3544	3.3412	3.2294	3.4048	3.4193	3.1259	3.5465	3.2487
1700039M15Rik	5.0571	4.9814	4.7032	4.7108	4.865	4.8238	4.7803	4.7636
1700040D17Rik	3.3555	3.8707	3.9249	3.3582	3.289	3.322	3.6972	3.2083
1700040F17Rik	2.4577	2.7589	2.7146	2.7622	2.4684	2.6969	2.7941	2.9078
1700040G22Rik	5.387	5.4335	5.4082	4.9728	5.2486	5.6311	6.1114	5.7034
1700040I03Rik	7.8131	7.8482	8.2838	7.5714	6.7321	7.1797	6.7795	6.0281
1700040L02Rik	3.2222	3.3119	2.8018	2.9917	3.4488	3.1234	3.2744	3.8765
1700040N02Rik	4.76	4.81	4.4856	4.4264	4.4488	4.8989	4.7958	4.4927
1700042B14Rik	2.8906	3.0256	2.6482	2.6814	2.697	2.5836	2.5741	2.5412
1700042D18Rik	4.9075	4.5248	4.7839	4.5031	4.4129	4.839	4.3406	5.0012
1700042G07Rik	4.5819	4.1015	4.5229	4.2677	4.3208	4.0129	4.1651	4.598
1700042O10Rik	3.0089	3.6915	3.4983	3.5801	3.0618	3.4036	3.4098	3.8347
1700045I11Rik	4.9078	4.9814	4.8247	4.2591	4.6587	4.7129	4.9512	4.9479
1700045I19Rik	3.6848	3.897	3.7309	3.7381	3.9327	3.0224	3.9331	3.7349
1700047I17Rik2	6.3794	6.0811	5.8469	6.106	6.4204	5.9946	6.0945	5.8445
1700047I17Rik2	9.6186	9.6568	9.4871	9.6407	9.0592	8.6259	9.6543	9.0767
1700047M11Rik	4.1604	3.8817	3.4502	3.6	3.653	3.7647	3.9147	3.9755
1700048F04Rik	4.8575	4.6734	4.641	4.73	4.5787	4.4701	4.4608	4.5012
1700048M11Rik	4.3312	4.2155	4.089	4.1931	4.1807	4.402	4.1428	4.2361
1700048O20Rik	3.9125	3.77	3.9517	3.9401	4.01	3.7073	3.6758	3.9167
1700048O20Rik	5.1956	4.5922	4.5681	4.9339	4.4337	4.2591	4.029	4.4835
1700049E17Rik1	4.2971	3.5588	3.2296	3.4784	3.0923	3.1422	4.4106	3.2751
1700049E17Rik1	4.157	3.7786	3.5651	3.385	3.3686	3.7017	4.0935	3.5856
1700049G17Rik	3.7551	4.0954	3.7373	4.0652	3.2824	3.712	3.8024	3.5708
1700049G17Rik	2.953	3.5799	2.8973	3.3361	2.9341	2.9587	2.6177	3.1422
1700049J03Rik	4.5308	4.6079	4.4778	4.1972	4.1257	4.3766	4.5763	4.425
1700051A21Rik	3.5241	3.7373	3.4421	3.3883	3.8468	3.6311	3.8171	3.7514
1700051A21Rik	5.9843	5.5047	5.8533	5.4648	5.8523	5.8702	5.9418	5.9962
1700051A21Rik	3.3943	3.5014	3.5641	3.37	3.5335	3.2638	3.361	3.1918
1700052I22Rik	2.8813	2.9537	2.8182	3.0057	2.7833	3.0041	2.7982	2.8947
1700052I22Rik	2.5469	2.7555	2.8195	2.5684	2.8867	2.6034	2.788	2.8182
1700052K11Rik	6.4362	6.5474	6.5686	6.0595	6.1389	5.7244	5.5546	6.0476
1700052M09Rik	6.4362	6.7709	6.3133	6.4451	6.5699	6.0088	6.3798	6.6488
1700052M18Rik	3.5788	3.6952	3.3591	3.702	3.5886	3.2953	3.1753	3.8578
1700052N19Rik	6.724	6.691	6.7912	6.6491	5.6225	5.9989	6.0519	5.3965
1700052N19Rik	8.333	8.2481	7.9967	8.0501	7.2496	7.5051	7.4722	6.8767
1700052N19Rik	5.303	5.629	5.2909	5.3281	5.0483	5.3445	5.006	5.072
1700054K19Rik	3.8801	3.7396	3.6924	3.8736	4.8475	3.8983	3.779	3.7326
1700054N08Rik	5.697	5.4853	5.3033	5.688	5.525	5.7693	5.3989	5.0341
1700054N08Rik	6.6794	6.6009	6.6482	6.9709	6.4151	7.0015	6.953	6.2183
1700054O13Rik	3.6252	3.702	3.9336	3.7015	3.4576	3.5056	4.2421	3.4395
1700054O13Rik	2.4745	2.4233	2.3442	2.3997	2.3767	2.4482	2.4635	2.2732
1700054O19Rik	5.5742	5.9086	5.4992	5.2609	5.5279	5.1719	5.5152	5.462
1700055N04Rik	5.5089	5.3233	5.4979	5.3181	4.6718	5.2416	5.3703	5.4326
1700055N04Rik	4.3255	4.3542	4.0772	4.3905	3.9964	4.1259	3.9875	4.1437
1700055N04Rik	5.2725	5.1746	4.878	5.0515	5.5724	5.3797	5.2899	5.0211
1700056E22Rik	4.8948	4.3671	4.768	4.7945	4.0726	4.677	5.0119	4.6458
1700056N10Rik	5.4936	5.1341	5.1677	4.845	4.6802	4.8874	4.3115	4.1095
1700057D03Rik	2.7669	2.5319	2.7624	2.5654	2.8438	2.9768	2.7017	2.7005
1700057G04Rik	4.6953	4.5414	4.5382	4.6786	4.5759	4.1442	4.8956	4.4096
1700057H21Rik	3.445	3.2325	4.037	3.773	3.4273	2.9618	3.9875	3.7644
1700057K13Rik	4.2497	4.3238	4.379	4.2394	4.2018	4.3526	3.9899	3.9176
1700058G18Rik	2.5829	3.0497	2.8109	2.8557	2.4148	2.7927	2.4178	2.8942
1700058M13Rik	3.6386	3.5677	3.641	3.5814	3.4719	3.4557	3.4001	3.7829
1700060J05Rik	2.8974	3.1665	2.902	2.8373	3.0867	2.9325	3.1292	3.1677
1700061E18Rik	3.2815	3.4443	3.1706	3.6225	3.6705	3.4952	3.4459	3.7206
1700061F12Rik	2.5191	2.5227	2.6962	2.5837	2.5439	2.8924	2.7744	2.5988
1700061G19Rik	4.5641	4.5266	4.5202	4.4322	4.1616	4.7604	4.723	4.5864
1700061G19Rik	3.681	4.0649	3.5992	3.7199	4.0062	3.8506	3.5054	3.32
1700061I17Rik	4.063	4.3694	4.195	4.0695	4.2432	3.8639	3.9012	3.9243
1700061J05Rik	3.2829	3.0523	2.9814	3.5375	2.8534	3.0591	3.0722	2.6511
1700061J05Rik	4.1907	3.9845	4.1216	4.3512	4.1696	3.9922	4.1106	4.1968
1700061N14Rik	4.4653	4.5514	4.4109	4.2895	4.4736	4.7415	4.6642	4.546
1700063D05Rik	3.3285	3.1878	3.5581	3.2072	3.2501	3.3525	3.3867	3.606
1700063D05Rik	2.599	2.5002	2.5909	2.5045	2.6115	2.6034	2.6318	2.4729
1700063H04Rik	2.8748	3.2774	3.2093	2.8493	2.8271	2.7346	3.357	2.8931
1700063J08Rik	3.5282	3.7647	3.593	3.633	4.0539	3.649	3.5969	4.1384
1700063K16Rik	3.9887	5.1464	4.7525	4.4564	4.4785	4.5481	4.8306	5.0223
1700064N11Rik	5.1018	4.8407	4.7634	5.0456	5.0001	5.28	5.6923	4.7636
1700065D16Rik	3.2301	3.1925	3.0908	3.069	3.1491	3.2692	3.5005	3.2743
1700065I16Rik	3.6572	3.2821	2.9504	3.2496	3.1764	3.5838	3.598	3.5015
1700065I17Rik	4.8077	4.7155	4.8838	5.3815	4.9925	5.2164	5.0437	4.9231
1700065I17Rik	4.7148	4.6515	4.5506	4.8612	4.2605	4.5826	4.0001	4.613
1700066B19Rik	5.0176	4.7773	4.8587	4.6057	4.5387	4.7355	4.6095	4.5869
1700066C05Rik	3.7674	3.8221	3.5385	3.4582	3.7364	3.7058	3.9982	3.9189
1700066D14Rik	5.0223	5.3237	5.4278	5.1924	4.9974	5.4103	5.3327	5.0483
1700066J03Rik	4.3847	4.3728	4.18	4.2591	4.6367	4.5136	4.3455	4.4593
1700066J24Rik	5.9216	5.933	6.0034	5.6873	5.8485	6.011	5.75	6.0314
1700066M21Rik	5.924	5.8574	4.6495	3.9384	4.3379	4.7101	4.799	4.2513
1700066M21Rik	8.8531	8.5743	8.0775	7.9358	7.6638	8.0091	7.916	7.6656
1700067K01Rik	5.2459	4.9477	4.8097	4.8065	4.8965	4.495	4.5859	4.5424
1700067P10Rik	4.0395	3.933	3.7254	3.8313	3.9653	3.8858	4.2476	3.7004
1700069L16Rik	5.2015	5.6206	5.3572	4.9087	5.2574	5.2002	5.5351	5.2689
1700071A11Rik	4.7799	4.8951	4.5514	4.8044	4.8169	4.2942	4.9667	4.5012
1700071K01Rik	11.3821	11.3751	11.0637	11.1698	10.7976	10.5855	10.545	10.7149
1700071K01Rik	9.0951	9.0327	8.8406	8.9472	8.6084	8.9284	8.4358	8.0665
1700071K01Rik	5.1124	5.2246	5.0728	4.8591	5.1155	5.1955	5.2331	5.1889
1700072H12Rik	3.308	3.5909	3.5579	3.3782	3.2102	3.8621	3.5082	3.32
1700073E17Rik	5.3963	5.4077	5.4039	5.2171	4.882	4.7648	5.7009	5.1919
1700073E17Rik	3.3288	3.5288	3.2261	3.1615	3.0711	3.4646	3.3335	3.1504
1700073E17Rik	3.8652	3.9602	3.7918	3.715	3.9646	3.5643	3.6372	3.6497
1700074P13Rik	2.8827	2.9541	3.2256	2.7316	2.6422	3.1777	3.01	2.8861
1700080E11Rik	4.7546	4.8215	4.8962	4.805	5.1979	4.8025	5.0441	4.5712
1700080G18Rik	5.1654	5.6901	5.4608	5.6398	4.9335	5.0787	6.3461	5.2647
1700080N15Rik	3.6645	3.814	3.9695	3.7386	3.7075	3.9592	4.1295	4.4994
1700080O16Rik	4.9321	5.082	4.884	5.1139	4.8226	5.1337	4.8176	4.6439
1700081H04Rik	3.6774	4.179	4.1567	3.7062	3.9132	4.1314	4.0017	3.6458
1700082C02Rik	2.3998	2.444	2.5688	2.3929	2.5321	2.2806	2.5234	2.579
1700082C02Rik	2.6765	2.599	2.8175	2.5988	2.9306	2.213	2.5381	2.5473
1700082M22Rik	3.3225	3.4615	3.3802	3.1634	3.4276	3.615	3.6749	3.323
1700084C06Rik	3.9425	4.2434	4.0937	3.6766	3.7177	3.8715	3.6826	4.1582
1700084F23Rik	3.8883	3.9845	4.0758	4.2961	4.4064	4.3568	4.5859	3.4332
1700084J12Rik	4.5439	4.424	4.4497	4.2113	4.5234	4.6032	4.3635	4.6195
1700084K02Rik	4.9222	5.0641	4.8074	4.719	4.4488	4.4995	4.5137	4.6966
1700085C21Rik	3.9641	3.8091	3.4017	3.6273	3.5198	3.9263	3.7824	3.6113
1700085D22Rik	4.179	4.6093	4.2887	4.6655	4.0172	4.3784	4.0337	4.2648
1700086D15Rik	5.139	4.7111	4.5437	4.6406	4.3301	4.7657	4.6819	4.4837
1700086L19Rik	3.0748	3.4037	3.2336	3.1465	3.029	3.2148	3.3207	3.8578
1700086O06Rik	5.9676	5.4515	5.7686	5.4205	5.1995	4.995	5.2259	4.8335
1700086P04Rik	5.2678	4.876	4.263	4.4113	5.4745	4.9472	4.5233	4.5126
1700088E04Rik	5.8293	6.0787	5.8846	5.8826	5.4579	5.6899	5.8662	5.8962
1700091H14Rik	5.2209	4.1468	3.12	4.5434	3.1724	3.4517	5.7618	4.1966
1700092E16Rik	3.6146	3.5651	3.7582	3.4734	3.5491	3.9387	3.7328	3.4317
1700092E19Rik	2.8635	2.5327	2.6582	2.6584	2.686	2.7435	2.7526	2.6577
1700093C20Rik	3.848	4.2078	3.9042	4.1637	4.1082	3.7832	3.7902	4.4023
1700093J21Rik	5.2923	5.2071	5.0521	5.2325	5.2127	4.9101	5.3866	5.3131
1700093J21Rik	4.4096	4.7935	4.7802	4.4649	4.2164	4.8448	4.4345	4.3806
1700093K21Rik	2.7747	2.5369	2.7815	3.1986	2.7211	2.9107	4.4299	3.5062
1700094D03Rik	6.7748	6.5809	6.4985	7.0206	6.4573	6.6848	6.6127	6.7397
1700094D03Rik	7.4647	7.6125	7.0708	7.4153	6.7633	6.5371	6.6134	6.8976
1700094D03Rik	5.0707	4.6733	4.6822	5.3421	5.3486	4.5746	5.004	4.9182
1700094J05Rik	2.7823	2.7564	3.0248	2.7458	2.6765	2.7137	3.0092	2.8318
1700095A13Rik	4.7728	4.8215	4.7628	4.5884	4.6391	4.9441	4.6435	4.609
1700095A21Rik	2.8076	2.9904	3.3065	3.5112	3.1737	3.4107	3.3254	3.0812
1700095J03Rik	3.5655	4.4949	3.4983	3.6067	3.9677	4.3784	4.4364	3.6843
1700096K18Rik	3.445	3.3605	3.3065	3.4215	3.4626	3.3685	3.4356	3.5996
1700097M23Rik	2.7044	2.6405	2.9041	2.7288	2.7378	2.897	2.8571	3.0114
1700097N02Rik	2.491	2.7573	2.9384	2.8803	2.5439	2.852	2.7982	2.8144
1700097N02Rik	4.9587	4.6889	4.5243	4.8176	4.3994	4.8785	5.2297	4.7616
1700097N02Rik	4.2529	3.9724	3.8327	3.7456	4.0357	3.9954	4.4161	4.0033
1700099I09Rik	2.4296	2.382	2.4701	2.7063	2.6493	2.4289	2.6841	2.4865
1700100I10Rik	3.0694	3.3423	3.3007	3.0682	2.8027	2.8852	3.0948	3.2437
1700100M05Rik	7.3277	7.1273	6.9762	6.7897	7.476	7.1038	7.565	7.2085
1700101I19Rik	5.3636	6.2107	5.8391	5.4525	5.7274	5.4523	6.3385	5.8181
1700102J08Rik	2.9649	3.2645	3.0327	3.1107	3.0497	3.0686	3.299	3.29
1700102P08Rik	3.902	4.111	3.7286	4.1556	3.8403	3.8671	3.8272	3.7997
1700104B16Rik	3.409	3.2741	3.12	3.1499	3.5287	3.1772	3.5988	3.3
1700105P06Rik	3.9345	4.2372	3.9918	3.8969	3.7898	3.878	3.7146	4.2513
1700106J12Rik	4.6495	4.9852	4.7072	4.3294	4.6718	4.8989	4.8956	4.6457
1700106J16Rik	4.4462	3.656	4.7671	4.6888	4.2733	4.4511	3.8054	4.4501
1700106J16Rik	3.6776	3.2994	3.6251	3.2427	3.346	3.4282	3.3779	3.1588
1700106N22Rik	5.7393	5.0406	5.2192	4.731	5.0596	5.0325	5.0961	5.0138
1700106N22Rik	6.139	6.5367	6.0011	5.3823	5.6774	5.6746	5.1683	5.9278
1700106N22Rik	5.5799	3.9061	5.2886	5.3782	3.7845	4.1852	3.9421	4.2365
1700108F19Rik	3.3075	3.1977	3.2476	3.2837	3.4525	3.6715	4.3474	3.4197
1700108M19Rik	2.8377	3.0994	3.0707	2.9032	2.8339	2.712	2.7687	2.7759
1700108M19Rik	2.9556	2.9206	2.8632	2.7656	2.742	2.7084	2.9555	2.8098
1700109F18Rik	4.0535	3.9192	3.651	3.8032	3.7747	3.7697	3.729	3.7651
1700109F18Rik	2.6134	2.7088	2.7746	2.7923	3.6081	4.6306	4.2722	3.0337
1700109F18Rik	4.2021	3.8905	3.7289	3.8758	5.1344	4.9761	4.1034	4.0463
1700109H08Rik	5.3606	5.1403	5.1114	4.9652	5.1814	4.6872	5.1791	4.9597
1700109K24Rik	2.8302	2.7928	2.7111	2.8709	3.2252	2.9566	3.0901	3.1098
1700110I01Rik	2.6095	2.8022	3.1107	2.8922	2.776	2.454	2.6774	2.6993
1700110K17Rik	5.1724	5.2565	5.3165	5.1983	5.0727	5.3188	4.8142	5.2632
1700110M21Rik	3.7297	3.7091	3.5903	3.5355	3.5533	3.7952	3.7626	3.575
1700111E14Rik	3.6199	3.4798	3.6747	3.5372	3.6876	3.4243	3.6671	3.4504
1700111N16Rik	3.5659	3.4014	3.3065	2.9164	3.0663	3.4509	3.2045	3.0665
1700112E06Rik	2.4361	2.8301	2.9398	2.3992	3.3193	2.787	2.9201	2.8047
1700112E06Rik	5.4022	5.5064	5.4743	5.6301	5.4384	5.6601	5.7046	5.992
1700112E06Rik	3.6829	3.5259	3.3951	3.133	3.6197	3.2727	3.5713	3.4205
1700112M01Rik	4.4706	4.7113	4.8335	4.4532	4.5731	4.8886	4.9158	4.5201
1700112M01Rik	4.3816	4.6589	4.4377	4.3298	4.3122	4.2882	4.4114	4.427
1700113H08Rik	4.5756	4.4401	4.7015	4.2372	4.1543	4.244	4.5359	4.3615
1700113H08Rik	2.6625	2.7504	3.1009	2.5469	2.5886	2.6934	2.7982	2.516
1700113P08Rik	2.664	2.7364	2.5627	2.7285	2.6701	2.66	2.5857	2.5252
1700116B05Rik	4.3032	4.3119	4.1818	4.0038	4.2034	4.0502	4.1446	4.3493
1700120B22Rik	3.8195	4.0028	4.1595	4.193	4.4037	4.4158	3.9648	4.6374
1700120E14Rik	4.1867	4.1318	3.7349	3.9741	3.7945	3.489	3.6108	3.7767
1700120K04Rik	5.4087	4.8515	5.127	5.1954	5.0157	5.1052	5.314	5.1866
1700121N20Rik	4.7228	5.0959	4.9442	4.5056	4.9421	4.876	4.8866	5.1113
1700122O11Rik	3.7982	3.7507	3.6052	3.7763	3.7372	3.5959	3.647	3.8022
1700123I01Rik	4.34	4.1655	4.2887	4.4066	4.1881	4.4571	4.4066	4.613
1700123K08Rik	4.6406	4.5287	4.7158	5.1065	4.672	4.5427	4.7663	4.7384
1700123L14Rik	3.2922	3.0676	3.2413	3.2632	3.3344	3.2889	2.9735	2.9241
1700123M08Rik	3.0663	3.1421	3.4219	3.2808	3.1049	3.4219	3.2373	2.9594
1700123O12Rik	5.1906	5.1725	5.0949	4.6945	5.103	4.9949	5.2346	5.1507
1700123O20Rik	9.7237	9.5178	10.0562	10.0347	9.658	9.6291	10.0355	9.6484
1700123O21Rik	2.5183	2.5907	2.6145	2.4767	2.5709	2.5895	2.5234	2.7183
1700125D06Rik	6.2463	6.3424	6.0475	6.3911	6.3085	6.1713	6.2637	6.1771
1700125H20Rik	5.0621	4.9485	5.0603	4.9776	4.7558	4.7942	5.1887	5.2694
1700126A01Rik	2.3744	2.5825	2.4174	2.4882	2.6862	2.3939	2.3321	2.669
1700128E19Rik	5.946	6.1267	6.2215	6.093	6.2359	6.3457	6.2234	5.969
1700128F08Rik	5.5753	5.7241	5.8142	5.6377	5.6696	5.9044	5.8554	5.3223
1700129C05Rik	3.4458	3.3876	3.4718	3.3836	3.4236	3.3006	3.1977	3.0336
1700129O19Rik	5.804	6.1479	5.7078	5.1744	4.882	4.7572	5.3556	4.6634
1810006J02Rik	2.8553	3.0077	3.032	2.7075	3.1355	2.9073	2.9421	2.8559
1810006K21Rik	6.4999	6.3885	6.0618	6.5108	6.3334	6.4799	5.7516	6.7634
1810006K21Rik	5.9047	5.3365	5.5291	5.6876	5.401	5.5487	5.4126	5.7248
1810007D17Rik	2.6683	2.9381	2.8507	2.7176	2.8262	2.9352	2.6714	2.726
1810008A18Rik	8.1188	7.942	8.1058	8.3703	7.6212	7.7446	7.3079	7.4591
1810008B01Rik	3.5154	4.0581	3.9079	3.7862	3.6873	4.0921	3.6005	3.9075
1810008I18Rik	4.8481	4.7102	4.6792	4.6276	4.8777	4.6126	4.7648	4.4021
1810009A15Rik	10.6527	10.7979	10.3542	11.3405	9.6041	9.6144	8.8747	9.8731
1810009J06Rik	5.5475	4.9487	4.9269	5.1614	4.8757	5.1403	5.13	4.8254
1810009N02Rik	7.4619	7.2589	7.7534	7.2599	7.3253	7.7975	7.4433	7.097
1810010D01Rik	3.7024	4.3663	4.0489	3.8842	4.0204	3.9581	4.0738	3.9156
1810010D01Rik	4.8739	4.7651	4.5946	4.5754	4.7677	4.5212	4.2466	4.4478
1810010D01Rik	5.9572	5.5605	5.5805	5.744	4.8509	5.5382	6.0679	5.6281
1810010H24Rik	3.8717	3.77	4.4543	3.7824	4.253	3.8746	4.8363	4.1686
1810010K12Rik	3.2489	2.8278	3.0527	2.9451	3.3945	3.2978	3.0363	3.2915
1810011H11Rik	3.7003	4.0765	3.9564	3.9661	3.9896	4.2866	4.1455	4.7215
1810011H11Rik	2.805	2.7855	3.1113	3.069	3.0569	2.7887	3.1184	2.9532
1810011O10Rik	5.2375	6.1857	9.6149	8.9507	10.956	11.8477	10.362	10.5859
1810011O10Rik	4.9301	5.4215	8.3282	7.8589	10.2626	10.9378	8.8088	9.7023
1810012K16Rik	3.5248	4.0336	3.6088	3.4363	4.141	3.5383	3.5058	3.6779
1810012K16Rik	4.4137	4.4252	4.7072	4.3692	4.7619	4.2359	4.7372	4.5359
1810012K16Rik	4.5228	4.3586	4.5516	4.5152	4.4712	4.844	4.827	4.1474
1810012K16Rik	3.7215	4.343	3.8022	3.8862	3.5118	4.0859	4.2571	3.5729
1810012K16Rik	3.7619	4.433	3.911	4.0204	4.2356	4.3934	3.8877	3.8119
1810012P15Rik	5.1637	5.6322	5.2807	5.3489	5.6468	6.35	4.9999	4.9591
1810012P15Rik	3.639	3.6961	3.3616	3.8928	4.8867	5.1597	3.8772	4.1249
1810012P15Rik	6.2071	5.5815	5.4625	5.4472	5.4223	5.3843	5.7442	5.5707
1810013A23Rik	5.3069	5.4856	5.5258	5.508	5.6048	4.9502	5.4696	5.3627
1810013D10Rik	5.1291	5.1628	5.3848	5.4043	5.5711	5.2529	5.0038	5.805
1810013D10Rik	3.8021	4.2282	4.5846	4.5207	4.3286	4.5953	4.6029	5.0157
1810013D10Rik	4.5681	3.9143	6.0373	7.059	6.7723	6.6055	7.4383	7.4651
1810013D15Rik	4.1861	4.4722	4.1877	4.2865	4.4118	4.3227	4.8956	4.6293
1810013L24Rik	6.4854	6.8347	6.4703	5.8329	6.2161	6.8532	6.358	6.5479
1810013L24Rik	9.3176	9.2753	9.1619	8.8371	9.7048	9.5392	8.0007	8.7885
1810013L24Rik	8.242	8.6338	8.2901	8.1052	8.4408	9.1804	8.9877	8.7061
1810013L24Rik	4.1593	4.1835	4.3687	4.0651	4.3657	3.8539	2.7042	3.6371
1810013L24Rik	6.8004	7.157	6.3949	6.562	6.884	7.1212	6.3224	6.0636
1810014B01Rik	6.3484	5.8001	4.264	4.0299	4.9259	4.0916	3.7491	4.0697
1810014B01Rik	3.9674	3.6495	3.1741	2.8249	3.2929	2.8924	3.1645	2.9426
1810014B01Rik	6.3344	5.6084	4.2881	4.3989	4.8724	4.3833	4.5492	4.7363
1810014B01Rik	7.9177	8.9111	7.3892	7.3433	7.001	7.6562	8.0612	8.5434
1810014F10Rik	5.8961	5.3384	6.2117	6.6933	6.8253	6.4829	6.4506	6.815
1810015A16Rik	4.9301	5.1361	4.9295	4.5122	4.3794	4.8355	4.8088	4.7414
1810018F18Rik	3.9075	3.7187	3.8264	3.9634	3.8258	3.7796	3.7746	3.9012
1810019D21Rik	4.6903	4.5368	4.7065	4.6198	4.918	4.6255	4.9265	4.424
1810019J16Rik	3.2664	2.4859	2.4701	2.5926	2.3767	2.5163	2.443	2.5905
1810019J16Rik	4.6607	4.6417	4.6172	4.5545	4.2853	4.4387	4.5627	4.4465
1810019N24Rik	3.1149	3.1237	3.0814	3.3569	3.2926	3.2528	3.3047	3.3377
1810019N24Rik	3.1945	3.3154	3.5749	3.2428	3.2115	3.1612	3.8205	3.3688
1810020D17Rik	7.1789	7.0485	8.2869	7.9694	8.1672	7.346	7.1785	7.1859
1810021B22Rik	6.2947	6.0956	6.4941	5.7981	6.3122	6.4981	6.2221	6.1605
1810021M19Rik	4.1258	4.3897	3.7033	3.9525	4.1499	4.3737	4.4686	4.2969
1810021M19Rik	4.4652	4.9286	4.7974	4.6705	4.6539	4.6713	5.64	5.0345
1810022K09Rik	7.382	7.0389	7.9568	7.9654	7.2878	7.4301	6.7194	7.8489
1810022K09Rik	11.2347	11.4985	11.2871	11.5296	11.1758	10.8608	11.4439	11.427
1810026B05Rik	7.4496	7.4739	7.5242	7.9755	7.8324	7.6784	8.0718	8.0745
1810026B05Rik	5.18	5.0866	4.8438	5.0194	5.7681	5.3296	5.333	5.7376
1810026J23Rik	8.8732	8.2129	8.1411	8.4709	8.8421	8.4077	8.7001	8.7488
1810026J23Rik	7.0792	6.7871	6.2311	6.4463	6.427	6.2799	6.5145	6.5778
1810027O10Rik	10.4543	10.4962	11.0796	11.0002	10.8622	10.2821	10.628	10.7978
1810028F09Rik	2.5513	2.843	2.647	2.5763	2.5065	2.609	2.6917	2.6917
1810029B16Rik	8.6008	8.9215	8.4055	9.1002	8.5608	8.619	8.9467	8.1567
1810029B16Rik	5.6945	5.6044	5.9713	6.1497	6.1918	6.4315	6.1294	5.7922
1810029B16Rik	4.903	4.8964	4.5962	5.3135	4.3275	4.5792	4.7325	4.3806
1810030J14Rik	2.8974	2.8218	3.0689	2.8931	2.7011	2.6683	2.7705	2.6909
1810030N24Rik	8.5195	8.1185	8.6736	8.5215	7.9277	7.7767	7.6227	8.3119
1810030O07Rik	7.2754	7.4684	7.5957	7.1595	6.67	6.6683	7.1418	7.0295
1810030O07Rik	8.6032	8.8092	8.9923	8.6205	8.6682	8.5757	9.0908	8.4109
1810031K17Rik	8.2586	8.3076	8.3671	8.8091	8.8124	9.022	9.2859	8.919
1810032O08Rik	7.7836	7.3603	7.3572	7.7242	5.9761	6.0915	6.249	5.7151
1810032O08Rik	8.5837	8.256	8.1877	8.2549	8.1244	8.3227	8.6461	8.2311
1810033B17Rik	4.5491	4.483	4.2998	3.8431	4.4598	4.8036	5.5867	4.1435
1810034E14Rik	4.8782	5.0082	4.9891	5.2366	4.8882	4.8035	4.9881	5.0157
1810035L17Rik	11.0383	11.0675	10.6172	11.0156	10.6184	10.1933	10.4918	10.4622
1810037I17Rik	11.238	11.2546	11.4336	11.0288	11.2633	11.2446	11.2593	11.4776
1810041L15Rik	5.4031	5.7938	5.9502	5.5557	5.8206	5.7438	5.9024	5.3635
1810041L15Rik	6.5955	6.8015	6.7308	7.1095	7.2598	7.5471	6.7961	6.83
1810043G02Rik	7.561	6.9813	7.2794	7.3449	6.3957	6.6069	6.468	6.3136
1810043G02Rik	7.4389	6.9111	6.7719	7.176	5.6327	5.9211	6.2312	5.3074
1810043H04Rik	8.3906	8.0477	8.1316	8.3243	7.9285	7.8757	7.871	7.7604
1810043H04Rik	10.2745	9.7021	9.8874	9.6773	9.5287	9.6271	9.1651	9.5219
1810044D09Rik	5.386	4.9998	5.1849	5.2961	3.6814	3.8754	4.6811	4.3261
1810044D09Rik	6.9551	6.7356	6.5646	6.8301	6.8475	6.9015	7.1625	7.252
1810046J19Rik	9.4732	9.5233	9.6785	9.7053	10.2491	9.88	9.8966	9.6049
1810046K07Rik	4.0772	4.3482	4.4641	4.226	4.185	4.0091	4.2765	4.4574
1810048J11Rik	7.2052	7.1316	6.7966	7.4595	6.6085	6.0981	6.881	6.9443
1810048J11Rik	7.9231	8.2134	7.7076	8.2683	7.4501	6.9316	8.2134	7.8846
1810049H13Rik	7.3706	7.5349	7.7611	7.496	7.106	7.1408	6.9246	7.4124
1810049H13Rik	6.7496	6.6577	7.27	6.4567	6.8791	6.7611	6.1924	7.331
1810053B23Rik	3.9743	3.5677	3.6649	3.4517	3.9323	3.6646	3.6172	3.5246
1810055G02Rik	9.4417	9.7119	9.8381	10.21	9.6016	9.8584	9.3635	9.4874
1810058I24Rik	10.5433	10.5074	10.8589	10.871	10.8356	10.906	11.5734	10.5742
1810058I24Rik	6.2232	6.3869	6.7508	6.661	6.3825	6.1309	5.4434	6.2824
1810058N05Rik	2.997	3.2795	3.4645	3.069	3.1741	3.4919	3.3357	3.4061
1810058N15Rik	3.6846	3.6861	4.1059	3.7463	4.0215	3.6255	3.4366	3.7206
1810059H22Rik	4.6615	4.7236	4.5207	4.5816	4.2815	4.7004	4.5051	4.6401
1810059H22Rik	5.5881	5.3434	6.3669	5.868	4.5706	5.4482	5.197	4.8545
1810062G17Rik	7.1165	7.0247	7.2728	7.2341	6.5045	6.7761	6.96	6.1252
1810062O18Rik	5.5925	4.7354	5.5073	4.8797	5.1066	4.9852	5.2373	5.6257
1810063B05Rik	7.1835	7.4477	6.7541	6.7457	6.7845	7.0778	6.3524	6.477
1810063B05Rik	9.6308	9.6633	9.4113	9.8795	9.9826	9.6494	9.0651	9.5868
1810063B07Rik	7.1623	6.7997	6.8947	5.7847	6.9541	7.125	7.2405	6.0102
1810063B07Rik	4.8192	4.6605	4.2501	4.1637	4.2579	4.397	4.0495	4.407
1810065E05Rik	4.0871	4.1737	4.1925	4.0718	3.7229	3.9284	3.8755	4.0396
1810073G21Rik	4.9713	5.078	5.089	4.9325	4.8753	4.5779	5.4033	5.1074
1810073O08Rik	3.8079	3.8711	3.6662	3.4318	3.717	3.6222	3.8602	3.7712
1810074P20Rik	7.1977	6.9472	7.4345	7.1528	7.1003	7.2627	7.8016	7.3128
2010001A14Rik	4.307	4.3303	4.2378	4.3203	4.0688	4.2563	3.5321	4.2458
2010001A14Rik	4.9412	4.578	4.9769	4.3123	4.3982	4.3722	4.933	4.7375
2010001E11Rik	5.6576	5.3881	5.526	5.2488	5.533	5.517	5.6234	5.0832
2010001E11Rik	3.4294	3.5674	3.5207	3.6615	3.4131	3.7835	3.722	3.4195
2010001K21Rik	3.0673	2.7606	3.1182	2.8848	3.0318	3.0506	3.2395	3.0144
2010001M06Rik	5.4429	5.3171	5.4426	5.352	4.7793	5.4009	5.3663	4.5399
2010001M09Rik	5.6162	5.4673	5.301	5.2638	5.4551	5.3377	5.7407	5.3135
2010002M09Rik	4.3468	4.7756	4.852	4.5076	3.6865	4.3062	4.2148	4.2059
2010002M12Rik	2.6532	2.7969	2.6408	2.6185	2.7761	2.6521	2.7352	2.6746
2010002M12Rik	4.2188	4.0695	4.0904	4.2309	4.2166	3.9803	4.4476	4.3592
2010002N04Rik	7.7485	8.2835	8.5884	8.4251	8.9296	9.1459	9.4373	9.1502
2010003K10Rik	4.3569	4.0041	4.0129	3.6007	3.8676	3.8792	3.5455	4.1955
2010003K11Rik	3.7251	3.5485	3.5172	3.8031	3.6812	3.557	3.4807	3.8743
2010003K15Rik	3.062	2.6906	2.542	3.1919	2.7855	2.6031	3.2219	2.6088
2010003O02Rik	7.2126	6.8796	7.3881	7.5925	6.8492	6.6949	6.3634	6.5146
2010004M13Rik	4.6261	4.9537	4.916	5.3111	5.882	5.7391	5.2394	5.4363
2010005H15Rik	2.8393	3.1624	3.2093	3.2254	3.3387	3.4831	2.9941	3.1901
2010007E15Rik	3.4408	3.2929	2.6145	3.427	3.2928	2.7655	3.0112	3.2307
2010007H06Rik	4.4302	4.1092	4.6177	4.3921	4.4333	4.4856	4.8267	4.9484
2010007H06Rik	3.2804	3.1248	3.4144	3.1135	3.4495	3.3989	3.3912	3.703
2010010I01Rik	3.8531	3.5494	3.7864	3.5962	3.6898	3.5317	3.7315	3.3709
2010011I20Rik	6.6817	5.9202	6.8784	6.895	7.5287	7.2947	8.0313	7.0659
2010011I20Rik	5.6718	5.5727	6.1162	6.2963	5.0618	4.9046	6.0367	5.5501
2010011I20Rik	7.1451	6.4961	7.0042	7.1718	7.3874	6.649	7.8697	7.2637
2010012O05Rik	8.0017	7.8619	7.5443	8.35	7.7417	7.8967	7.8755	7.5113
2010012O05Rik	6.3518	6.1928	5.5608	6.5508	5.4457	5.9918	5.7676	5.3183
2010012P19Rik	5.0952	4.7852	4.6128	4.1162	4.8453	4.7825	4.1106	4.7126
2010012P19Rik	5.2399	5.4703	5.0128	4.9807	5.2252	5.0067	4.9518	4.9681
2010106E10Rik	2.6243	2.587	2.5294	2.8338	2.3818	2.5857	2.633	2.9359
2010106G01Rik	8.6877	8.6171	8.9612	8.6325	8.9121	8.5637	9.3162	9.0367
2010106G01Rik	8.7333	8.4594	9.0039	8.7074	8.4354	8.4796	9.0677	9.1891
2010106G01Rik	8.8616	8.6673	8.9425	8.5844	9.0623	8.7861	8.6483	9.4015
2010107E04Rik	12.0688	11.9098	11.5281	11.9001	12.1105	11.7861	12.0785	11.976
2010107G12Rik	4.4415	4.7958	4.5291	4.5239	4.3077	4.0452	4.4672	4.3794
2010107G23Rik	5.2028	5.1341	5.4608	5.1026	4.3022	4.2591	4.909	5.1174
2010107H07Rik	9.2729	8.9872	9.7093	9.6915	8.9662	9.0246	9.4759	8.2838
2010109A12Rik	2.9957	3.0036	2.9584	2.8069	3.048	3.1542	3.2091	2.9883
2010109A12Rik	6.3435	6.4177	6.3925	6.2045	5.8387	5.9476	6.1359	6.437
2010109A12Rik	3.0125	3.3807	3.2212	3.1942	2.9431	3.0932	3.0422	3.4263
2010109I03Rik	4.4416	4.5445	4.4391	4.6796	4.8551	4.1513	4.8439	4.3403
2010109K09Rik	3.4287	3.6127	2.9203	3.3906	3.5282	3.0599	3.4031	3.6093
2010109K11Rik	8.5071	8.6722	7.6233	8.3167	9.6639	9.3322	8.8973	9.3576
2010109K11Rik	7.0599	7.1021	6.7888	6.9048	7.7653	7.4534	8.3017	7.2277
2010110P09Rik	3.7572	3.7168	3.8708	3.985	4.0291	4.0886	4.1944	3.9506
2010111I01Rik	7.1725	7.131	8.3729	7.0871	8.0197	7.755	8.3351	8.9264
2010111I01Rik	8.1565	7.9251	9.2059	7.8375	8.5432	8.6347	8.6103	9.1751
2010111I01Rik	4.4856	4.786	4.5267	4.2724	4.561	4.4521	4.3237	4.3452
2010111I01Rik	4.8279	4.8744	4.9539	4.878	4.7781	5.1429	4.7614	5.2203
2010204K13Rik	10.0375	10.0185	8.8614	9.6242	8.8443	8.5507	9.2488	7.7662
2010300C02Rik	3.7839	4.4833	3.5065	4.7748	5.5151	6.2292	6.3139	4.8112
2010300F17Rik	3.3253	3.7499	3.6201	4.4187	3.753	3.3589	3.4394	3.6822
2010305A19Rik	8.802	8.2076	8.2996	8.5912	8.0379	7.8934	7.9476	7.9791
2010305A19Rik	5.2094	5.1835	5.299	5.0043	4.3758	4.3683	3.8617	4.7398
2010308F09Rik	4.3703	4.3303	4.1963	4.3701	4.4859	4.4513	4.5092	4.4195
2010309G21Rik	4.3602	4.5032	4.5592	4.7794	4.573	4.5844	4.5301	5.2108
2010309G21Rik	4.4223	4.5748	4.2655	4.5511	4.0054	3.7419	4.0194	5.1387
2010315B03Rik	5.9026	5.6722	6.595	6.1078	6.813	6.8493	5.7982	7.0229
2010317E24Rik	4.538	4.6885	4.9298	5.1279	4.8931	4.509	4.4291	4.2533
2010317E24Rik	5.9808	6.5336	6.5665	6.4027	4.9924	5.3082	5.3652	5.5612
2010317E24Rik	5.0312	5.1902	4.9231	5.0745	4.0463	4.1132	4.499	4.3806
2010320M18Rik	6.5354	6.3254	6.2636	7.013	6.9059	7.8636	6.5686	5.8259
2010320O07Rik	3.3998	3.5868	3.4244	3.6186	3.4468	3.9095	3.6206	3.2328
2010321M09Rik	8.2902	7.9268	7.8039	8.0264	7.225	7.7421	8.2652	7.6584
2010321M09Rik	7.8603	7.9041	7.6216	7.6327	7.6895	7.7622	7.7549	7.7118
2200002D01Rik	7.3124	8.7262	5.9871	7.3697	7.8951	8.4458	8.3098	5.5587
2200002J24Rik	4.9649	4.9762	4.9522	4.8149	4.6831	4.7757	4.8801	4.7574
2200002K05Rik	5.7047	5.7666	5.5283	4.853	5.4622	5.5318	4.8764	4.9641
2210008F06Rik	3.829	3.8052	3.6907	4.2154	4.6574	4.1064	4.8119	4.2513
2210009G21Rik	5.4247	4.8949	5.065	5.233	4.7743	4.6454	4.8575	5.0348
2210009G21Rik	7.3237	7.2053	7.0951	6.8522	6.8379	6.5507	6.6931	6.6181
2210010C04Rik	2.9983	3.0781	2.9554	2.682	2.9525	2.9095	2.8944	2.7812
2210010C04Rik	5.6046	5.5028	5.3711	5.1033	5.1786	5.3533	5.3643	5.0784
2210010C04Rik	4.459	4.2237	4.0023	3.7984	3.8704	3.7936	4.1295	4.3882
2210010C17Rik	3.7405	3.9861	3.8961	3.8652	4.3141	3.8573	4.2238	4.1847
2210010C17Rik	5.9762	6.0747	5.9272	5.8787	5.658	5.5268	6.1371	6.1982
2210010C17Rik	5.1183	4.9684	4.7358	4.5468	4.8764	4.7317	5.1353	4.9362
2210011C24Rik	4.0482	4.2704	4.1262	4.0651	3.7514	4.2591	4.1847	4.0566
2210011K15Rik	4.6062	4.3291	4.5327	4.6911	4.3737	4.5158	4.6401	4.903
2210012G02Rik	7.1456	6.4355	7.83	7.7729	6.1964	6.6864	6.6742	6.6559
2210012G02Rik	4.4944	3.6668	4.6191	4.4902	4.6338	4.1304	3.6308	4.6485
2210013O21Rik	9.8	9.7404	9.9311	9.6702	9.3484	9.6185	9.8566	9.3282
2210015D19Rik	5.8039	5.7749	5.7624	6.1744	5.3103	5.5789	6.107	5.1513
2210015D19Rik	6.0579	6.5235	6.6792	6.1629	6.4495	6.7506	6.8732	6.3087
2210016F16Rik	8.8857	6.7759	8.5053	8.5973	8.0584	7.4014	8.5839	8.7178
2210016F16Rik	5.8077	4.435	5.5253	5.5707	4.4677	4.6186	4.7143	5.2826
2210016F16Rik	7.6571	7.8	7.7249	7.5386	7.9013	7.5777	8.0476	7.9264
2210016H18Rik	2.7504	2.7755	2.7305	3.4023	2.6852	2.6359	3.523	3.3796
2210016L21Rik	7.4083	7.2673	7.5436	7.9144	6.7349	6.7979	6.9797	7.0589
2210017G18Rik	3.6371	3.438	3.8409	3.3045	3.8998	4.2728	3.9887	4.0134
2210017G18Rik	3.1254	3.2421	3.2664	3.4597	3.1195	3.626	3.1831	3.1918
2210018M11Rik	8.3678	8.1477	7.88	8.5726	7.5888	7.3643	6.8489	7.3022
2210018M11Rik	7.2341	6.9369	7.0075	7.3676	6.0836	6.1138	5.4636	6.1553
2210019G11Rik	5.3267	5.8247	5.6389	5.5426	5.8019	5.7472	5.5946	5.9599
2210019I11Rik	5.1958	5.3074	5.5744	5.2603	5.0089	5.3612	4.9594	5.5777
2210020M01Rik	5.5217	5.214	4.8866	5.2936	4.6461	4.8395	5.38	5.3676
2210021J22Rik	7.6719	7.6125	7.5869	7.6123	7.3141	7.5082	6.6593	7.0773
2210039B01Rik	3.2455	3.1913	3.2478	3.3745	3.1334	3.0743	3.5678	3.0988
2210402A03Rik	4.1661	4.0509	3.8659	3.6248	4.1864	4.2898	4.269	4.163
2210403K04Rik	9.6459	9.3942	9.3985	10.0957	9.7017	9.9131	10.0469	9.4888
2210404J11Rik	6.8787	6.742	6.813	7.0551	5.7615	6.038	5.9319	6.2964
2210404J11Rik	6.9694	7.0226	6.7749	6.8669	6.1915	6.3471	6.428	6.4608
2210404J11Rik	6.1716	6.1848	6.4234	6.3673	4.9062	5.0012	5.4889	5.4421
2210406H18Rik	3.2157	3.0037	3.2093	3.0284	3.0557	2.6333	3.2237	3.9071
2210406O10Rik	5.6358	5.4307	5.3284	5.5972	5.0943	5.2294	5.3394	4.9939
2210407C18Rik	4.205	3.9691	3.6306	3.7714	3.905	3.5877	3.836	4.1228
2210408I21Rik	4.1084	4.9282	4.8662	4.082	4.2321	4.3854	3.7622	4.0853
2210408K08Rik	6.4523	8.0802	7.3167	7.7008	9.8142	10.2127	9.7222	9.2307
2210409D07Rik	4.5153	3.7105	3.961	3.9616	4.3379	4.2591	3.9779	4.1128
2210409E12Rik	4.8568	4.2265	3.7187	5.5465	3.7296	4.3394	4.1106	4.3203
2210409E12Rik	3.2758	2.9827	2.9384	4.0715	2.7264	2.6158	2.9476	3.4504
2210409O19Rik	3.7038	3.0755	3.2505	3.2557	3.4046	3.489	3.6757	3.5743
2210409O19Rik	4.328	3.9836	3.9227	4.1637	4.0054	4.343	4.4105	4.2523
2210411A11Rik	5.2576	4.7059	5.0574	5.4863	4.9725	5.2437	4.8564	5.548
2210411G17Rik	3.0359	2.9078	3.0877	2.8875	3.0497	3.0169	2.9022	2.8186
2210411G17Rik	3.3719	3.4915	4.0338	3.5568	3.3016	3.4716	3.693	3.4504
2210415F13Rik	3.5267	3.2992	3.6148	3.4371	3.4897	3.4653	3.6308	3.4311
2210416J07Rik	3.4	3.4338	3.1107	3.0972	3.129	3.2347	3.4322	3.1068
2210416O15Rik	6.2477	6.5248	6.5342	6.3444	6.1837	6.0635	6.1956	6.2346
2210418O10Rik	4.0407	4.2326	4.6128	4.5858	3.069	2.6674	3.349	3.2523
2300002M23Rik	3.9816	4.226	4.0805	4.1383	3.966	3.8106	4.1658	4.0978
2300004M11Rik	4.8318	4.7103	4.8983	4.68	4.6669	4.971	4.6851	4.5888
2300004M11Rik	5.0472	5.0915	4.8998	4.6471	4.995	4.7708	5.2394	5.2235
2300009A05Rik	8.1337	7.6869	7.242	7.706	7.4831	7.5327	8.417	7.5746
2300009A05Rik	3.1314	2.905	2.5216	2.739	2.7992	2.6946	3.1415	2.9143
2300010F08Rik	3.3885	4.0057	3.2906	3.2808	3.4765	2.7692	3.4434	3.186
2300010F08Rik	3.3893	3.6249	3.4685	3.3244	3.498	3.4104	3.345	3.4865
2310001A20Rik	6.5787	6.4796	6.3612	6.5222	6.2696	6.1214	6.175	6.3338
2310001A20Rik	8.3247	8.7686	8.2383	8.166	7.9044	7.8841	8.3447	8.3704
2310001H17Rik	4.4443	4.1518	4.6853	4.3436	4.5754	4.3804	4.6949	5.296
2310001H17Rik	3.2253	2.9787	4.0402	3.1615	3.1323	3.4986	4.0149	3.4538
2310001H18Rik	5.3278	5.4737	5.0539	5.1374	5.4918	7.5072	5.9489	5.1203
2310001K24Rik	5.479	5.4077	5.1039	5.3399	5.3688	5.1299	5.6973	5.2464
2310002J15Rik	7.964	8.2	8.0323	7.9256	7.8528	7.8372	8.1321	8.2395
2310002J15Rik	5.1637	5.1518	4.8809	5.0407	4.7762	5.277	4.7248	4.993
2310002L09Rik	2.8726	2.7787	2.6594	2.586	3.615	2.7902	2.7245	2.8271
2310002L09Rik	4.2647	4.0656	4.0515	4.1302	4.8716	4.3821	4.307	3.8419
2310002L13Rik	3.9712	3.5289	8.7095	7.7432	9.8202	8.9339	11.2853	9.9025
2310003C23Rik	8.4679	8.3061	8.5198	8.5628	8.4244	7.6893	8.2699	8.646
2310003F16Rik	10.8699	10.8119	10.8656	11.1428	10.1903	9.8127	10.3866	10.6861
2310003F16Rik	5.5218	4.9999	4.4631	5.4798	3.5377	4.1171	4.2843	4.855
2310003H01Rik	4.5688	4.3487	3.8939	3.9033	4.3301	4.1617	4.0972	4.5331
2310003H01Rik	6.0507	6.0516	6.0916	6.0254	5.8247	5.4731	5.7629	5.7347
2310003H01Rik	5.6188	6.1555	5.7858	6.3399	6.0155	6.1966	5.5891	6.0413
2310003L22Rik	8.0318	8.1057	7.8956	8.1854	7.3096	6.9252	7.4813	7.5446
2310004I24Rik	8.1829	8.1022	7.961	8.2319	7.6637	7.6842	7.4079	8.0709
2310004N24Rik	7.9045	8.3102	8.4953	8.0966	8.3186	8.6592	8.7141	8.6229
2310005A03Rik	3.6037	3.8928	3.4523	4.0651	3.6514	3.8444	4.2017	3.7532
2310005E17Rik	3.4295	3.3978	3.6784	3.307	3.3241	3.3805	3.5227	3.3582
2310005G13Rik	3.1599	3.3133	3.1716	3.3129	3.5843	3.3424	3.3525	3.1738
2310006M14Rik	5.3943	5.2277	5.4105	4.9965	5.1366	5.6907	5.7573	5.6067
2310007B03Rik	3.0203	2.7345	3.0409	2.7807	2.8834	3.0949	3.259	2.8431
2310007H11Rik	4.6905	4.9772	4.8587	4.7872	5.0967	4.9454	5.1855	4.9209
2310007H11Rik	4.0855	4.1159	4.3049	3.8313	3.9943	4.1418	4.2436	3.9647
2310007J06Rik	5.1839	5.1495	5.2435	4.8549	5.1016	5.1555	5.2968	5.3242
2310007L24Rik	4.9348	5.1136	4.6954	4.5493	4.7235	4.5014	4.5197	4.8325
2310007O11Rik	8.0028	7.337	7.6306	7.5666	7.9978	8.1347	8.4446	7.7967
2310008B10Rik	5.0042	4.8459	4.9088	4.6203	5.04	4.7726	4.7296	5.0386
2310008H04Rik	8.2979	8.5228	8.138	7.6135	7.0662	7.1463	7.1729	7.575
2310008H09Rik	6.9255	7.0579	7.3659	7.9097	7.039	7.1744	7.7107	7.3021
2310008H09Rik	7.6448	7.5859	7.4588	7.8916	7.2612	7.7529	7.6425	7.7939
2310008H09Rik	6.9014	7.0277	7.4767	7.7667	6.6096	7.2635	7.0133	6.7006
2310009A05Rik	8.6939	8.1462	7.8751	7.8809	7.8352	7.6559	6.7886	7.7883
2310009A05Rik	8.6297	8.419	8.0805	8.1713	7.9476	7.9177	7.0262	8.0048
2310009B15Rik	7.7826	7.9136	7.4171	7.1695	7.2316	7.5805	7.5514	7.1418
2310009B15Rik	3.1131	3.2279	2.7694	2.7829	3.0869	2.9376	2.7531	2.6931
2310010G23Rik	6.333	6.0593	6.7998	6.4724	6.2105	6.1164	7.827	6.4667
2310010J17Rik	6.0669	6.6635	6.3333	6.32	5.9665	6.2784	6.5463	6.0699
2310010M20Rik	3.0503	3.68	3.5052	3.2628	3.3731	3.3301	3.2332	3.169
2310011E23Rik	2.6609	3.2752	3.0314	3.069	2.8697	2.5963	2.9393	2.8386
2310011J03Rik	8.305	8.0272	8.6132	8.774	8.1611	8.1971	8.1062	7.4095
2310014F06Rik	4.976	5.1019	5.1174	5.2485	5.1231	5.0317	5.0831	5.2865
2310014F07Rik	2.8841	3.0318	2.8368	3.1444	2.9232	2.5551	3.6902	3.7702
2310014L17Rik	5.7005	5.2175	5.4666	5.85	4.9429	5.0523	5.4267	5.1609
2310014L17Rik	4.7313	5.3987	5.5189	5.2208	5.2434	5.1405	5.4807	5.1792
2310015A10Rik	4.6612	4.5871	4.3686	4.6229	4.2548	4.546	4.225	4.3296
2310015A10Rik	2.9951	3.3021	3.6621	3.1438	3.1807	3.3624	3.3965	2.9941
2310015B20Rik	5.0645	4.3279	5.2582	4.5286	5.4984	4.6295	4.799	4.8678
2310015D24Rik	3.4073	3.2222	3.6072	3.1832	3.3865	3.5512	3.2259	3.2858
2310015K22Rik	3.3275	3.6631	3.0314	3.1439	3.188	3.1279	3.6372	3.2254
2310016D03Rik	3.8615	3.5528	3.292	3.1901	3.7716	3.489	3.96	3.6904
2310016G11Rik	3.5553	3.6786	3.2468	3.1048	3.4195	3.2299	3.304	3.3512
2310016M24Rik	10.1818	10.0967	10.8736	10.414	9.9752	10.2248	9.5037	9.9216
2310021P13Rik	7.6405	7.4675	7.7799	8.0459	7.9522	7.928	8.4386	8.221
2310021P13Rik	6.3672	6.0017	6.2064	6.4521	5.0737	5.8226	5.6468	5.5995
2310022A10Rik	5.9887	5.9622	5.7985	5.9797	6.0823	6.1469	6.0631	5.9516
2310022B05Rik	10.1179	10.4697	10.2106	10.5019	10.0072	10.1209	9.3787	8.6053
2310024H09Rik	3.3564	3.1727	2.7627	3.1365	2.7375	2.8126	3.2643	2.745
2310026I22Rik	3.7951	3.4153	3.5275	3.4037	2.9929	3.3032	3.4514	3.3055
2310026L22Rik	3.848	3.714	3.8458	3.535	3.1145	3.847	3.8447	3.58
2310028H24Rik	4.1025	4.2807	4.5278	4.3683	3.9774	4.3136	4.4734	3.8818
2310028H24Rik	7.0952	7.3761	8.0378	7.0721	6.1866	6.7939	7.1929	6.3182
2310029O18Rik	5.2314	4.7214	5.2971	5.4775	5.2509	5.0829	4.9007	4.9338
2310030G06Rik	3.9078	4.6372	3.9704	4.0679	7.4849	6.9371	5.611	4.4795
2310030N02Rik	8.5749	7.9054	8.6299	8.2715	6.8616	6.1856	7.1798	6.7588
2310031A07Rik	3.6917	4.3084	3.8947	3.6957	3.4266	3.347	3.6988	3.9364
2310033E01Rik	3.7914	3.4767	3.9202	3.8365	3.8141	3.2474	3.7219	3.32
2310033P09Rik	7.7572	7.9051	8.0515	7.9189	7.2345	7.2162	7.3325	7.7372
2310033P09Rik	6.1044	5.7056	6.3016	5.9883	6.0779	6.3696	6.1839	5.4737
2310034C09Rik	2.48	2.6629	2.7523	2.7553	2.4349	2.7487	2.4455	2.6259
2310034G01Rik	5.4917	5.3936	5.4143	5.7289	5.3096	5.3209	5.4347	5.1428
2310034O05Rik	4.0174	4.4099	4.088	4.611	3.4543	3.7637	4.2262	4.4337
2310035C23Rik	5.8961	5.3546	4.8587	5.8365	4.8273	4.7111	5.7639	4.5052
2310035C23Rik	8.6656	8.7733	8.5529	8.7749	8.9987	8.9273	8.7968	8.6539
2310035C23Rik	2.8797	3.1896	3.2232	2.8459	2.6168	2.8342	3.2035	3.0312
2310035C23Rik	2.8099	3.0521	3.0012	2.8875	2.834	2.8978	2.8779	3.0484
2310035C23Rik	6.4287	6.8753	6.8174	7.0101	6.6671	7.0335	7.045	6.7894
2310035C23Rik	5.1403	5.4842	5.0627	4.9356	5.0996	5.2433	5.313	5.2723
2310035K24Rik	7.4974	7.4224	7.4108	7.4504	7.6599	7.6738	7.2426	7.2854
2310035K24Rik	7.0761	7.0047	6.9235	6.9261	6.8188	6.8188	6.9772	6.623
2310035P21Rik	5.5794	5.3778	6.0823	5.4976	4.593	4.495	4.3764	4.067
2310036O22Rik	10.8757	10.8964	10.8822	11.2689	10.7	10.9582	10.1915	10.2514
2310039F13Rik	4.6498	4.3393	3.9584	4.5246	4.1673	4.272	4.5478	4.293
2310039H08Rik	9.3852	9.7483	9.851	9.9801	9.9835	9.7331	9.8981	9.342
2310040G07Rik	3.7837	3.4751	3.405	3.4597	3.8984	3.715	3.5367	3.575
2310040G24Rik	3.47	3.582	3.2217	3.5642	3.8538	3.5788	3.413	3.396
2310042D19Rik	4.554	4.791	4.9339	4.9057	4.47	4.6822	4.4196	4.386
2310042D19Rik	4.888	4.2742	4.5744	4.7312	4.5267	4.5626	4.7041	4.7827
2310042E22Rik	4.315	3.5021	3.5707	3.5755	4.1681	3.6539	3.84	3.6597
2310043D23Rik	2.9802	3.2212	3.4955	2.9474	2.9658	3.1434	3.031	2.7791
2310043J07Rik	4.5518	4.6092	4.4579	4.5217	4.3104	4.3135	4.1575	4.9774
2310043L19Rik	4.2816	3.92	3.942	3.7462	3.9352	3.6158	4.4008	3.7376
2310043M15Rik	4.8963	4.5918	4.8955	4.9768	5.1277	5.1237	5.2556	5.2536
2310044G17Rik	8.7843	9.004	8.1208	8.7221	8.6316	7.9804	8.264	8.3015
2310044G17Rik	4.4205	4.7264	4.0802	5.0607	4.1255	3.6197	4.799	3.6705
2310044G17Rik	7.1129	7.2832	6.4663	6.8701	7.1167	6.8665	6.7605	6.9447
2310044H10Rik	9.5551	9.5792	9.8888	10.0221	9.6382	10.0737	9.4476	9.2026
2310045N01Rik	8.6054	8.7111	9.0148	9.2216	8.7998	9.1058	8.341	8.6009
2310045N14Rik	3.3261	3.3376	3.259	3.3459	3.419	3.5084	3.1945	3.5642
2310045N14Rik	5.4102	5.1537	4.9691	4.6445	4.9979	5.0119	5.1992	5.1908
2310046A06Rik	3.9747	3.3639	3.6375	3.5706	5.2648	4.2212	4.2386	3.8242
2310046K23Rik	3.6634	3.7011	3.7199	3.5245	3.7328	3.8517	3.3629	3.8317
2310046O06Rik	6.9632	6.7563	6.8038	6.7078	6.8881	6.4705	6.5739	7.0718
2310047B19Rik	5.5625	5.1182	4.9254	5.2915	5.355	5.1825	5.4578	5.8145
2310047D07Rik	4.8426	5.01	4.4813	4.9786	4.5673	4.8916	5.4365	5.1271
2310047K21Rik	5.4797	5.7965	5.7698	6.0056	5.2253	5.0503	6.1778	5.013
2310047M10Rik	6.2271	6.155	7.0657	6.6419	6.8616	6.8908	7.5463	7.0158
2310047N11Rik	2.5348	2.8128	2.6979	2.5283	2.8823	2.7592	2.7572	2.7099
2310050B05Rik	3.2949	3.3914	3.3509	3.2628	3.2537	2.8022	3.1184	3.2886
2310050B05Rik	5.9487	6.2523	5.7741	5.9882	6.4794	6.2089	6.2842	6.0994
2310050C09Rik	4.2408	3.9821	3.9421	4.3211	3.9912	4.0187	4.1742	4.3523
2310050P20Rik	2.7334	2.7607	2.6301	2.7989	2.8042	2.6412	3.2817	3.0273
2310057B04Rik	5.3462	5.0596	4.9845	5.5844	5.2793	4.8989	5.3457	5.2415
2310057J18Rik	4.2449	4.1779	4.2263	3.715	4.3211	4.0577	4.0678	4.0964
2310057M21Rik	8.4485	8.656	8.6463	8.4945	8.3981	8.7669	8.2343	7.7937
2310057M21Rik	3.7618	3.6894	3.5537	3.9687	3.7368	3.8239	3.1909	3.4447
2310057M21Rik	3.781	3.7793	3.9887	4.3246	3.9586	3.8792	3.1189	3.9448
2310057N15Rik	2.9238	2.8762	2.7746	2.6396	2.9536	2.9477	2.8567	2.9761
2310058F05Rik	3.2664	3.5263	3.2619	3.1971	3.2643	3.2277	3.3529	3.3042
2310058F05Rik	2.5741	2.7884	3.1243	3.0459	2.9173	2.9976	3.0041	2.7461
2310058N22Rik	6.3657	5.4456	5.243	5.1719	5.1844	5.2024	5.8949	5.4433
2310061A09Rik	2.9358	3.014	2.8567	3.0013	3.1792	2.9586	3.3529	2.7409
2310061A09Rik	2.8543	3.0294	2.7354	2.99	2.645	3.1697	3.2054	3.0357
2310061C15Rik	9.1655	9.4144	9.3728	9.1612	8.9911	9.3831	8.2408	8.4532
2310061C15Rik	7.289	7.1416	7.1838	6.9888	7.3852	7.656	6.6583	7.0571
2310061C15Rik	9.3199	9.4575	9.4352	9.4845	9.4243	9.8917	8.5055	8.7639
2310061C15Rik	3.7639	4.1255	3.4713	3.4429	3.4024	3.675	3.9008	3.5856
2310061G22Rik	4.2691	4.3342	4.2666	4.3773	4.5207	4.0748	4.1767	4.1492
2310061I04Rik	8.525	8.3481	8.0099	8.7828	8.1736	8.5163	8.7589	8.2421
2310061I04Rik	9.1878	9.1411	8.7857	9.3675	8.7083	9.1041	9.1146	9.0021
2310061J03Rik	6.047	5.704	6.0341	5.9442	6.4428	6.1488	5.4918	5.9113
2310061N02Rik	5.351	5.4399	5.5173	5.4594	5.3101	5.3813	5.5223	5.3743
2310065F04Rik	5.2402	4.9326	4.7422	4.7922	5.2234	4.8287	5.2832	5.2345
2310066F23Rik	3.4624	3.6715	3.6226	3.6226	3.9211	3.8792	3.5023	4.0153
2310067B10Rik	5.7148	5.9522	5.5974	5.3194	5.6542	5.5694	5.6131	5.7143
2310067E19Rik	6.0816	6.0371	5.7925	5.94	6.1067	5.3889	5.399	5.5972
2310067P03Rik	3.1628	2.96	3.12	2.8495	2.8907	2.6921	3.4044	2.9449
2310068C19Rik	4.9832	4.6558	4.9692	4.8047	4.6593	4.8437	4.8956	4.5995
2310068G24Rik	4.2598	4.38	3.9205	3.9424	3.6263	4.0447	4.1878	4.0306
2310068G24Rik	4.8222	4.7585	4.6454	4.8865	5.0381	4.6963	4.7271	5.0157
2310068J16Rik	5.586	5.3256	5.9666	5.7913	5.7017	5.274	5.3866	5.5673
2310069B03Rik	5.1452	5.2147	4.9292	5.0412	5.1033	5.1178	5.1175	5.1026
2310075K07Rik	6.7587	6.3324	6.5286	6.6527	5.9241	5.9946	6.2109	5.4069
2310075M01Rik	3.8654	3.385	3.4901	3.2864	3.8258	3.3624	3.7848	3.4959
2310075M01Rik	4.8169	5.1348	4.9703	4.3373	4.8956	4.8845	4.9852	4.2283
2310076G05Rik	3.4722	3.7542	3.7841	4.8858	5.1986	5.9239	6.3949	8.3827
2310079F09Rik	3.2379	3.6171	3.7322	3.4921	3.496	3.4819	3.5608	3.9611
2310079F09Rik	5.0102	5.1259	4.901	4.8145	5.3456	5.1386	4.6414	5.2874
2310079F23Rik	5.9501	5.8625	6.1006	6.1287	5.3437	5.6049	5.1575	5.2217
2310079G19Rik	3.5284	3.9706	3.5022	3.6431	3.9615	3.5424	3.8319	3.5856
2400001E08Rik	10.5686	10.7452	11.0959	11.0813	11.0391	11.0315	10.872	10.7259
2400001E08Rik	9.9851	10.1382	10.3654	10.4585	10.3455	10.416	10.2611	10.0363
2400001E08Rik	8.0693	8.3676	8.6551	8.8928	8.158	8.0993	7.8877	7.4904
2400003C14Rik	10.295	10.7086	10.601	10.7313	10.3169	10.6277	10.9721	10.4269
2400003C14Rik	8.0955	8.335	8.4106	8.5933	7.9673	8.5856	8.8126	8.0339
2400009B08Rik	4.1165	4.1183	4.2964	4.3261	4.0778	4.365	3.7961	3.9769
2410001C21Rik	8.3637	8.2245	8.408	8.5273	8.5685	8.1663	8.7442	8.2766
2410001C21Rik	8.37	8.0941	8.7841	8.7485	8.4763	8.2925	8.9987	8.6341
2410001C21Rik	5.5483	5.4736	5.1026	5.1621	5.2188	5.1356	5.5389	5.5867
2410002F23Rik	7.838	8.0468	8.2048	8.6346	8.048	8.3769	7.9463	7.5249
2410002I01Rik	6.0337	6.0481	5.9746	6.1953	6.0105	5.8376	5.5088	5.5247
2410002O22Rik	8.8538	8.8109	8.3026	8.24	8.3822	8.0921	6.95	7.6641
2410002O22Rik	9.4688	8.8318	8.9705	8.8541	9.2643	8.9575	8.0037	8.8174
2410002O22Rik	7.148	6.6917	6.6059	6.8695	6.3318	6.7161	7.2348	6.091
2410003I16Rik	2.4126	2.3509	2.564	2.6061	2.6618	2.5384	2.5918	2.7948
2410003K15Rik	10.0539	10.2012	10.2948	10.0205	9.5844	9.8403	10.2913	9.8136
2410004B18Rik	9.9644	9.9295	9.9137	9.9299	9.9839	9.9899	9.7595	10.168
2410004I01Rik	3.7428	3.7151	3.829	3.785	3.7237	3.8723	4.4207	3.7572
2410004P03Rik	4.3022	4.8259	4.5715	4.3009	4.4171	4.2504	4.4714	4.6257
2410006F04Rik	2.9952	3.1192	3.1536	2.9145	2.6575	3.2411	3.684	2.8664
2410006H16Rik	11.553	11.2239	11.6209	11.7689	11.8679	11.7217	11.6546	12.1298
2410007B07Rik	4.3173	4.1743	4.3806	4.5317	4.2838	4.5911	4.4714	4.285
2410012E07Rik	4.7517	4.4718	4.5018	4.6733	4.2427	4.8353	4.4148	4.2687
2410012M07Rik	3.7426	3.6422	3.5781	3.6533	3.8141	4.0342	3.7318	3.5653
2410015M20Rik	3.3357	2.9779	3.4409	3.3938	3.2014	3.058	3.0654	3.1643
2410015M20Rik	10.1272	10.3541	10.389	10.4779	10.4965	10.2846	10.1849	10.5296
2410016O06Rik	8.7757	8.8261	7.9698	8.6276	8.594	8.1362	8.273	8.1308
2410017I17Rik	4.9655	4.9752	5.0483	5.4193	5.0483	5.2136	5.2352	4.98
2410017P09Rik	8.3719	8.2693	7.7722	8.3232	8.1466	8.1097	8.567	7.516
2410018L13Rik	5.499	6.1355	5.8899	5.976	5.2828	4.5207	5.7627	5.4802
2410018L13Rik	5.1033	4.6464	4.5943	4.6436	4.5255	4.411	4.9185	4.1554
2410018L13Rik	3.6908	3.1037	3.1985	3.1238	3.4985	3.1234	3.4945	2.8415
2410018M08Rik	12.3841	12.2974	12.0861	12.1954	12.2713	12.1667	11.8694	11.986
2410018M08Rik	5.7306	5.727	6.033	5.7574	6.1502	5.7798	4.3341	5.8307
2410021H03Rik	3.9998	4.2392	3.9934	4.1204	4.2037	4.3643	4.2422	4.3784
2410022L05Rik	9.5303	9.4023	9.1244	9.3545	8.2076	8.609	8.1476	7.6813
2410022L05Rik	5.0755	5.3288	5.0661	4.9295	5.1476	5.2381	4.733	4.6063
2410022L05Rik	8.939	8.8741	8.3543	8.8949	7.3826	7.8155	7.2325	6.7466
2410022M11Rik	3.3862	3.1151	3.3862	3.4517	3.5491	3.3513	3.6176	3.2633
2410022M11Rik	6.5934	6.4434	6.1021	6.5138	6.2292	5.8532	7.1841	6.1738
2410024F20Rik	2.9453	2.9494	2.675	2.4812	2.7907	2.925	3.1351	3.2105
2410024N13Rik	2.8683	2.6182	2.4741	2.5393	2.9105	2.4109	2.7138	2.8276
2410042D21Rik	9.208	9.1698	9.0542	9.0688	8.5449	8.6598	10.1687	9.4088
2410042D21Rik	8.5341	8.4128	8.451	8.5728	7.9921	8.1418	8.607	8.2262
2410042D21Rik	5.4531	5.2791	5.4672	5.5513	5.5347	5.0897	6.035	5.6262
2410049M19Rik	4.1409	3.9681	3.9374	4.0001	4.0726	3.9355	4.0011	3.5599
2410049M19Rik	3.787	3.9453	4.0393	4.0651	3.8329	3.9984	4.1106	4.0559
2410066E13Rik	4.6687	4.6395	4.7389	4.6081	4.2344	4.6032	4.6947	4.7705
2410066E13Rik	4.4926	3.9257	5.4498	5.5549	5.5742	5.7788	4.9992	6.039
2410075B13Rik	5.9851	5.6902	5.8528	5.8829	5.2313	5.3568	5.7518	5.6945
2410075B13Rik	5.3695	5.3536	5.2021	5.5005	5.5623	4.9024	5.7851	5.4088
2410075B13Rik	2.6338	2.4972	2.9146	2.8601	3.4208	2.4498	2.8321	2.7431
2410076I21Rik	3.9198	4.4222	4.1094	4.3849	3.9468	5.037	4.1844	4.4513
2410076I21Rik	3.2771	2.7573	2.53	2.5819	3.4874	3.0041	3.0293	3.0249
2410087M07Rik	5.1966	5.1124	4.9742	5.1732	4.9393	5.3932	4.7558	5.2348
2410089E03Rik	8.0301	8.1266	7.5656	7.3271	7.2699	7.0517	7.3783	7.6051
2410089E03Rik	4.5201	4.4309	4.6116	4.3781	4.2176	4.3784	3.746	4.3356
2410089E03Rik	4.1155	4.2303	4.1119	4.2996	3.8745	3.7513	4.3468	3.9996
2410089E03Rik	5.9191	5.7842	5.3873	5.1344	4.7392	4.5245	4.7343	5.2929
2410089E03Rik	2.8393	3.0593	2.7152	3.241	2.9485	2.4289	3.063	2.8176
2410089E03Rik	7.7262	7.7385	7.5435	7.6074	6.8764	7.1321	6.998	7.2081
2410089E03Rik	5.7537	6.059	5.9173	5.8916	5.5838	5.7736	5.9582	6.0806
2410091C18Rik	8.0838	8.4032	8.5547	8.5999	7.7807	7.7734	7.8839	8.2205
2410124H12Rik	4.1635	4.4309	4.3643	4.611	4.0595	4.5329	3.981	4.3808
2410127L17Rik	11.4857	11.5477	11.1973	11.4789	11.3677	11.7189	10.524	11
2410127L17Rik	9.0144	8.9006	8.6714	9.2746	8.9904	9.4241	8.4516	8.6398
2410131K14Rik	3.9953	4.4773	4.2908	4.1211	4.2393	4.0526	4.4153	4.3806
2410131K14Rik	6.388	6.4297	6.3285	6.626	6.1313	6.0565	5.8134	6.1971
2410131K14Rik	6.1793	6.6889	6.1464	6.2569	5.9802	6.1563	6.1397	6.1118
2410133F24Rik	5.0306	4.8517	4.3877	4.2975	4.223	3.8407	4.3503	4.7296
2410137F16Rik	3.497	4.0624	4.1985	3.9568	3.8141	4.0421	4.2267	4.1539
2410137M14Rik	5.4801	5.1163	5.3929	4.9669	5.5822	4.984	5.4909	5.4131
2410141K09Rik	3.7286	3.4451	3.6581	3.3466	3.2267	3.5223	3.402	3.7549
2500002B13Rik	5.9556	5.5743	5.6243	5.9577	7.0897	7.8422	6.2612	5.8232
2500003M10Rik	10.3026	10.3928	10.1666	10.242	9.5798	9.7945	10.2684	10.1178
2500003M10Rik	10.9924	10.9972	10.9938	11.0281	10.5725	10.4332	10.4159	10.7809
2500004C02Rik	3.6536	3.2582	3.8167	3.9094	3.6961	3.9329	3.3329	3.6478
2510002D24Rik	7.1946	6.7532	7.1132	6.7918	5.7698	5.529	5.4596	6.5664
2510003B16Rik	6.1883	5.6517	5.4098	5.1638	5.3103	5.097	5.0119	5.3393
2510003E04Rik	5.2674	5.1641	5.4368	5.2529	4.8224	5.0852	4.5859	5.3231
2510003E04Rik	10.7675	10.6732	10.9996	10.9732	10.7689	10.621	10.4655	10.6514
2510009E07Rik	6.7325	6.1647	6.3335	6.9305	8.3358	8.3681	6.6407	8.2645
2510009E07Rik	4.9582	4.4597	4.7091	5.0842	5.7823	5.8475	5.8673	5.0018
2510012J08Rik	9.0845	9.2141	8.8491	9.2052	8.4868	8.5345	8.178	8.3205
2510016G02Rik	3.3396	3.1994	3.5679	3.425	3.3734	3.6158	3.5406	3.2413
2510017J16Rik	4.769	4.5818	4.4868	4.361	4.4213	4.5906	4.3263	4.3107
2510019K15Rik	5.3051	5.5476	5.0942	4.9837	5.214	5.0183	5.2796	5.8075
2510019K15Rik	6.1898	5.8936	6.0822	6.1416	6.2943	6.0321	6.2639	6.5505
2510022D24Rik	6.2706	6.3869	6.3105	6.5217	6.5624	6.295	5.8662	5.8868
2510022D24Rik	5.9621	5.7614	5.825	5.6114	5.3346	5.4501	5.5195	6.0565
2510039O18Rik	9.5864	8.838	9.8509	9.4636	9.5277	9.579	9.6089	9.4171
2510039O18Rik	7.7183	7.0812	7.81	7.5202	7.9923	7.8758	7.7406	7.4136
2510042H12Rik	5.1812	4.5678	4.6184	4.5277	4.7793	4.5713	5.0001	4.6954
2510049J12Rik	4.1758	4.2912	4.2887	4.0059	3.6792	4.0009	3.9651	3.8116
2600001M11Rik	7.8874	7.5308	7.4886	7.6487	7.0889	7.5079	7.0262	7.6307
2600002B07Rik	5.3883	6.0219	5.4031	6.0477	6.1406	6.1087	5.7551	5.8583
2600006K01Rik	4.3459	4.7831	4.6955	4.4499	4.4721	4.5751	4.4899	4.9231
2600014E21Rik	4.4524	4.6323	4.7186	4.6763	4.333	4.7272	4.7928	4.4172
2610001J05Rik	10.4202	10.7217	10.9316	10.708	10.204	10.3453	10.7389	10.0578
2610001J05Rik	3.6924	3.1559	3.892	3.3655	3.2028	3.1906	3.1265	3.5367
2610002D18Rik	8.7748	8.2044	8.5956	8.2322	6.4489	6.7142	6.4706	5.8236
2610002I17Rik	8.1432	7.3716	7.3495	7.8409	6.5785	6.7172	6.6638	6.7201
2610002I17Rik	6.7388	6.3676	6.0874	5.7289	5.8317	6.167	6.0992	6.3609
2610002J02Rik	7.6266	7.5508	8.1169	8.311	6.9052	6.9856	6.979	7.4518
2610002J02Rik	8.5726	8.5296	9.0014	8.8749	7.8497	7.8323	8.4311	8.4501
2610002J02Rik	8.5317	8.4789	9.0026	9.369	7.7938	7.9532	8.0239	8.2586
2610002J23Rik	9.1555	9.4788	9.0099	8.7602	8.8317	8.7151	8.6688	8.7434
2610002M06Rik	7.39	7.3968	7.578	7.0817	6.9553	6.9506	7.3312	7.1918
2610002M06Rik	6.0613	5.9988	6.5483	5.9189	5.1376	5.0653	4.4991	5.738
2610005L07Rik	8.2166	8.0268	7.9555	8.4799	6.9576	7.1545	6.9335	6.9284
2610005L07Rik	9.9057	10.5565	10.1654	10.3415	10.1908	10.1382	9.9445	10.0746
2610005L07Rik	7.706	8.1601	7.7648	8.511	7.3745	7.2034	7.597	7.6558
2610005L07Rik	6.8524	6.7131	6.2835	6.9408	6.4551	6.4985	4.8864	5.5277
2610005L07Rik	6.7627	6.3171	6.3621	6.8488	6.0931	6.5287	5.6468	5.313
2610005L07Rik	7.957	8.3994	7.8386	8.1609	7.585	7.7406	7.2859	7.1159
2610005L07Rik	7.7113	8.3643	7.692	8.1424	7.8207	7.6276	6.8436	7.2232
2610005L07Rik	8.4747	8.795	8.2184	8.2044	8.4889	8.6267	7.8973	7.8186
2610005L07Rik	6.2538	6.3037	6.216	6.2093	6.4479	6.4135	6.4951	6.1079
2610005L07Rik	4.5676	4.4109	4.1928	4.1363	4.0446	3.827	3.556	3.9089
2610005M20Rik	2.8402	2.7476	2.6827	2.9373	2.7277	2.6129	2.6709	2.5981
2610007B07Rik	3.7506	3.7008	3.9519	3.214	3.9595	3.4628	3.504	3.7144
2610008E11Rik	5.8493	5.7536	6.5305	6.5551	5.1655	5.1028	5.267	5.6776
2610008G14Rik	4.7851	3.7128	4.2067	4.4263	4.1757	4.6272	4.6949	4.4566
2610011E03Rik	3.2609	3.569	3.3065	3.4078	2.9913	3.4861	3.1703	3.1918
2610011E03Rik	4.072	4.2875	3.7066	4.5647	3.8344	3.5101	3.5208	4.5233
2610011I18Rik	3.5688	3.681	3.4049	3.9176	3.7374	3.4907	3.7335	4.0419
2610011I18Rik	4.1409	4.0285	4.059	4.1885	3.9147	3.9948	4.1695	4.0207
2610012C04Rik	3.6826	3.4971	3.7299	3.2428	3.6586	3.715	3.7975	3.5372
2610012C04Rik	3.4422	3.4277	3.5095	3.2009	3.6819	3.3614	3.4366	3.1346
2610015P09Rik	4.6331	4.9979	4.63	4.6348	5.0117	4.5815	4.8736	4.5832
2610015P09Rik	2.6513	2.5898	2.7649	2.7428	2.6444	2.5687	2.4693	2.6892
2610015P09Rik	4.4399	4.2548	4.2887	4.1403	3.9688	4.1657	4.5083	3.9724
2610017I09Rik	4.0796	3.4454	3.6136	3.9259	3.9559	3.918	4.0688	3.6935
2610018G03Rik	2.9066	3.2476	3.1316	3.4239	4.4168	3.7628	4.7591	4.0553
2610018G03Rik	3.0142	2.9631	2.9245	3.0433	3.3167	3.0136	3.877	3.4158
2610019E17Rik	6.9937	6.1431	5.8421	6.8737	5.6902	6.0757	5.5533	6.0135
2610019F03Rik	4.5095	4.4309	3.9592	3.9323	3.6443	3.8449	3.6299	4.3148
2610019N06Rik	5.1307	5.1836	4.3582	5.2488	5.0101	4.3146	5.2173	5.7777
2610020C07Rik	5.0888	5.2766	4.1504	4.4412	3.6916	3.892	3.9441	3.7199
2610020C07Rik	5.6046	5.173	5.0281	4.8498	4.5964	4.9285	5.0877	5.0848
2610020H08Rik	2.997	3.0497	2.9503	3.2162	2.7659	2.857	2.9193	2.8924
2610020H08Rik	6.8878	6.4267	6.4363	6.778	5.6951	5.6272	5.538	6.2155
2610020H08Rik	5.7501	5.1953	5.765	5.7485	4.2034	4.1187	4.4714	4.7755
2610020H08Rik	4.5736	4.3397	4.5078	5.1904	3.6392	4.1013	4.0187	4.6389
2610020P09Rik	3.0024	3.1615	3.0633	3.1048	3.1712	2.8507	2.7995	2.7539
2610021A01Rik	5.7636	5.7171	5.5805	5.6821	5.3753	5.472	4.6844	5.1785
2610021A01Rik	7.2438	6.9138	6.8021	7.1503	6.6558	6.7564	5.8895	6.4624
2610021J01Rik	3.8189	3.8711	3.6429	3.9492	3.7658	3.7021	3.8881	3.8828
2610021J01Rik	3.2594	2.4785	2.8498	3.063	3.2928	2.8077	2.9022	3.0226
2610021K21Rik	5.2209	5.9878	5.9871	6.0887	4.1994	3.489	3.9414	4.2813
2610021K21Rik	6.7355	6.4866	6.6903	6.8038	4.6718	4.6569	5.2165	5.4952
2610021K21Rik	3.4333	3.3221	3.2288	2.9546	3.0154	3.2561	3.0793	3.0026
2610024D14Rik	2.5469	2.4399	2.8078	2.9841	3.0477	3.5398	2.7451	2.7771
2610024D14Rik	2.3145	2.4826	2.3913	2.4896	2.3909	2.4665	2.5234	2.5953
2610027F03Rik	5.1056	5.1815	5.196	4.8383	4.7479	4.7048	4.9794	4.6477
2610027H17Rik	3.6382	3.8464	3.7312	4.4371	4.5106	3.7513	4.1859	3.5813
2610027K06Rik	4.0357	3.9652	3.8373	4.5918	3.7827	3.6142	3.7488	3.7285
2610027L16Rik	9.0464	9.0542	9.1758	9.0134	8.7444	8.5155	8.4485	8.3138
2610028D06Rik	3.8079	3.5037	3.4999	3.5533	3.5827	3.7438	3.7538	3.1457
2610028E06Rik	3.3866	3.5815	3.4221	3.5519	3.1043	3.4761	3.593	3.4782
2610028H24Rik	4.5312	4.2726	4.5472	4.3604	4.5037	4.0734	4.3592	4.2188
2610028L16Rik	5.3865	6.1607	4.9047	4.9665	5.0766	4.8989	5.1252	4.69
2610029G23Rik	11.3564	11.4885	11.392	11.0184	10.334	10.7971	10.5829	10.3842
2610029I01Rik	8.0125	7.5045	7.8754	7.9568	6.5598	7.4845	7.4297	6.9619
2610030P05Rik	4.2287	4.6636	4.4808	4.4798	5.3794	4.7183	4.4159	5.2637
2610034B18Rik	7.5458	7.9651	7.8347	8.0671	6.686	6.8168	7.1876	6.7565
2610034E01Rik	5.3505	5.8129	6.3624	6.5243	4.7893	5.3813	4.4212	5.1516
2610034M16Rik	2.8698	2.8663	3.2071	3.1267	3.1734	3.243	2.6823	2.8895
2610035D17Rik	3.872	4.156	3.7184	3.9015	3.9845	3.8873	4.1275	3.8671
2610035D17Rik	5.392	5.3345	5.7707	6.203	5.2906	4.8156	5.0992	4.8702
2610035F20Rik	2.5743	2.7558	2.6002	2.5246	2.6149	2.4223	2.6881	2.6123
2610037D02Rik	3.5976	4.0623	3.7745	3.8849	3.7282	3.7552	3.7869	3.7256
2610037D02Rik	4.1409	3.9532	4.006	3.4661	3.5917	4.0573	4.1106	3.9356
2610039C10Rik	9.6093	9.2518	9.2717	9.0796	8.1813	8.3578	8.1771	7.9942
2610039C10Rik	10.4421	10.3732	10.0472	9.9127	8.808	9.0451	8.9645	8.7056
2610042L04Rik	4.3996	4.3254	4.1379	3.8932	4.5061	4.5478	4.396	4.5012
2610044O15Rik	5.6731	5.3965	6.0338	6.0595	5.1262	5.2381	5.1246	5.4952
2610044O15Rik	4.9456	5.1341	5.7906	5.8582	5.44	4.9139	4.6881	5.2444
2610100L16Rik	3.3958	3.5926	3.0552	3.2561	2.8945	3.0605	3.521	3.5071
2610101N10Rik	9.6991	9.5615	9.1674	9.189	9.0431	9.1237	9.6787	9.5849
2610101N10Rik	10.5208	10.4714	10.1331	10.3956	10.083	10.3052	10.6894	10.8374
2610101N10Rik	7.2927	7.0294	6.6179	6.5518	6.2553	6.4593	6.8124	6.8273
2610101N10Rik	7.9544	7.4659	7.3999	7.3364	6.8362	7.0328	7.2906	7.4716
2610105M22Rik	4.4361	4.0817	4.4641	4.3565	4.0407	4.0067	4.1373	4.5767
2610105M22Rik	4.0573	3.9376	3.7628	3.9432	3.5943	3.5342	3.8904	3.8748
2610109H07Rik	4.5072	4.8507	4.4346	4.8255	4.8419	4.3777	4.9266	5.0015
2610109H07Rik	4.7517	4.5277	4.7076	4.5984	4.9441	4.5492	4.5422	4.5329
2610201A13Rik	2.9496	2.9021	2.6158	2.7194	2.6125	2.6921	2.5755	2.6259
2610201A13Rik	3.1245	2.8418	2.7746	3.069	2.7153	2.9642	2.7805	2.6481
2610201A13Rik	4.1917	4.1828	4.0788	4.1101	4.1486	4.1139	4.2122	4.2207
2610201A13Rik	8.6545	8.3886	8.0315	8.6003	7.2356	7.764	7.8321	7.1665
2610202C22Rik	5.1938	4.4346	5.2538	4.9638	5.006	4.7106	3.9308	4.6359
2610203C20Rik	10.5208	9.8467	9.8114	10.0295	9.848	9.6975	9.4618	10.0306
2610203C22Rik	3.8243	3.674	3.371	3.8858	3.8562	4.3399	4.0321	3.3783
2610206C17Rik	4.2308	4.0359	4.1042	3.6489	4.0284	4.1322	4.0512	4.1846
2610300M13Rik	2.6972	2.8403	2.831	2.5606	2.6527	2.8963	2.7222	2.9504
2610301B20Rik	7.8756	7.4515	8.0213	7.6646	7.108	6.8901	7.1976	6.7538
2610301B20Rik	2.5821	2.8065	2.6238	2.5469	2.5448	2.5178	2.5737	3.069
2610301G19Rik	8.41	8.1295	8.673	8.6187	7.8177	7.7636	8.298	8.0086
2610301H18Rik	3.296	3.4526	3.613	3.076	3.1611	3.7708	3.0623	3.7941
2610303G11Rik	4.9721	5.0414	4.9527	4.9442	4.7987	4.8723	4.8607	4.7849
2610305D13Rik	2.5826	2.8648	2.5754	2.5071	3.9983	3.809	2.5989	3.5767
2610306M01Rik	5.287	5.4273	5.6785	5.7998	5.1173	5.2537	5.5072	5.0759
2610307P16Rik	3.0965	3.2414	3.579	3.3318	3.2212	3.2313	4.2512	3.6833
2610311E24Rik	6.1135	6.3285	6.0834	6.0555	6.0608	6.0054	6.1658	5.756
2610311E24Rik	3.2783	3.5498	3.5269	3.3273	3.4356	3.0547	3.579	3.5786
2610312I10Rik	3.5503	4.2735	3.4268	3.1123	3.8552	3.2726	3.5527	4.029
2610316D01Rik	7.9375	7.9611	7.6145	7.5328	7.7505	7.8997	8.0116	8.0116
2610316D01Rik	3.7474	3.6343	3.3065	3.2661	3.5974	3.2832	3.5785	3.8016
2610317O13Rik	3.064	3.0163	2.8452	2.8262	2.9911	3.1028	3.0342	3.0259
2610318N02Rik	3.9948	3.9845	4.0853	5.0083	3.5857	4.0529	3.7914	4.5012
2610319H10Rik	8.339	8.4076	7.137	7.856	7.1723	7.378	6.9007	6.8372
2610507B11Rik	10.7223	10.762	10.7344	10.8088	10.5891	10.9894	10.6946	10.7038
2610507B11Rik	9.2757	8.9303	8.8591	9.0134	9.2091	8.8618	8.7742	8.846
2610507I01Rik	4.2462	4.2697	4.4185	4.3643	4.5989	4.3439	4.4294	4.349
2610507I01Rik	4.2558	4.6306	4.047	4.0588	4.3605	4.1827	4.3942	4.2813
2610524H06Rik	8.3293	8.0268	8.3416	8.057	7.7908	7.6623	7.6816	7.0581
2610528A11Rik	3.4724	3.849	8.6821	3.5489	3.5151	3.3313	4.963	3.9007
2610528B01Rik	4.5281	3.6792	4.1046	3.6911	3.284	3.4456	3.0041	3.4261
2610528E23Rik	9.3184	9.1625	9.0225	8.873	7.9885	8.2561	7.8842	7.8158
2610528E23Rik	8.4944	8.3382	7.8523	7.9253	6.7914	7.0415	7.0237	6.8383
2610528E23Rik	4.1167	4.1867	3.8035	3.7626	3.5023	3.742	3.6364	3.5284
2610528J11Rik	3.3899	3.5077	3.3948	3.8461	3.6075	3.9038	3.3038	3.5238
2700005E23Rik	3.301	3.1128	2.9523	3.4366	3.7825	2.8901	3.0049	3.32
2700007P21Rik	4.2756	4.1566	3.8173	3.7608	3.7502	3.7379	4.0726	3.8703
2700007P21Rik	9.4312	9.6364	9.6932	9.3868	9.2083	8.9428	8.7411	9.2682
2700007P21Rik	8.2638	8.3678	8.5885	8.4505	7.9722	7.9787	9.1469	8.2727
2700008E08Rik	2.6129	2.8043	2.4701	2.7484	2.6421	2.5707	2.4428	2.6214
2700008E08Rik	3.4137	3.5959	3.076	3.3273	3.3384	3.2937	3.6036	3.6122
2700008E08Rik	2.9604	3.0452	2.8748	2.8775	2.9859	2.8729	3.0889	2.9752
2700008G24Rik	6.148	5.959	5.0189	6.4488	6.6262	6.016	5.9339	6.1944
2700012I20Rik	4.2522	4.0748	3.5858	3.7462	3.4676	3.6838	3.5568	3.4207
2700022O18Rik	3.5963	3.6359	3.679	3.7517	3.6354	3.8415	3.9912	4.0172
2700023E23Rik	8.9715	8.3712	7.7428	8.3209	7.9532	8.3175	7.0709	7.0203
2700029L08Rik	4.6003	4.9251	5.3575	5.3665	5.0197	4.9247	4.8373	5.1478
2700029M09Rik	11.4156	11.4843	11.3935	11.6288	10.2548	10.7685	10.1605	10.1768
2700038G22Rik	8.6523	8.4659	7.3109	7.8319	6.4347	6.5994	5.7816	6.1553
2700046A07Rik	3.5721	3.5718	3.3437	3.669	3.1778	3.5213	3.7117	3.5163
2700046A07Rik	3.2788	3.4044	3.2093	3.2142	3.2759	3.3624	3.4336	3.3346
2700046G09Rik	5.7975	5.5548	6.0551	6.3953	5.3945	5.5388	5.2241	5.772
2700049A03Rik	7.5147	7.4293	7.4525	7.7257	7.0881	7.1853	6.9114	7.2596
2700049A03Rik	7.5234	7.5919	6.7556	7.5282	6.8069	6.3516	6.6193	7.1435
2700050L05Rik	6.6412	6.9951	7.0221	6.8956	6.6096	6.8447	6.4658	6.9385
2700050L05Rik	5.4836	5.3231	6.031	5.9483	5.2954	5.5509	5.3779	5.4708
2700050L05Rik	4.9747	4.742	5.0555	4.8089	4.5309	4.5363	4.2725	4.7201
2700054A10Rik	4.4169	4.6001	4.4837	4.4425	4.4488	4.6022	4.7832	4.4401
2700057C20Rik	4.0692	3.7656	3.7792	3.7573	3.6009	3.3954	3.9259	3.3471
2700057C20Rik	4.4418	4.2254	4.3164	4.0084	4.3839	3.9829	4.1965	4.2329
2700060E02Rik	11.4221	11.3763	11.7241	11.6584	11.57	11.5421	11.916	11.8947
2700060E02Rik	11.639	11.5444	11.9827	11.9475	11.8859	11.8033	12.0198	12.2057
2700060E02Rik	11.7404	11.6208	12.1365	12.0956	12.0379	12.0043	12.1382	12.3071
2700062C07Rik	8.017	8.119	8.0485	7.7782	7.5185	7.7005	7.7796	7.6243
2700068H02Rik	3.7485	3.9258	4.1339	3.9459	3.6764	3.9509	4.3419	3.5974
2700070H01Rik	3.0924	3.0471	2.969	2.8688	3.1403	2.9701	3.0525	3.124
2700078E11Rik	7.8391	7.8688	7.0299	7.8663	7.1759	7.3891	7.4844	7.3101
2700078E11Rik	5.8429	5.5558	5.3627	5.6119	5.1712	5.6515	5.3771	5.3029
2700078E11Rik	7.1897	7.3411	6.7001	7.083	6.8302	6.9802	7.5012	6.9431
2700078E11Rik	9.1068	9.0524	8.9211	9.3315	8.7654	9.1512	9.214	9.0952
2700078E11Rik	4.0217	4.2832	3.704	4.4707	4.1916	4.4446	4.3994	3.7622
2700078E11Rik	8.355	8.1714	7.5391	8.3157	7.1629	7.5157	7.5204	7.326
2700078F05Rik	3.2529	3.4828	3.3696	3.6302	3.3881	3.3575	3.9187	3.3328
2700078F05Rik	2.8687	3.1939	3.0603	2.925	2.9575	3.0641	2.9794	2.8442
2700079J08Rik	7.5966	7.6987	7.6436	7.9054	8.7911	8.7917	8.9347	9.1623
2700080J24Rik	5.4937	5.6364	5.4252	5.6284	5.5059	5.4685	5.1556	5.5124
2700080J24Rik	3.2924	3.4383	3.5313	3.3591	3.2936	3.5195	3.5794	3.4322
2700081L22Rik	3.579	3.8341	3.7708	3.3597	3.2261	3.2741	3.3529	3.8493
2700081O15Rik	6.486	6.6886	6.2336	7.1316	5.9275	6.0798	4.7743	6.0521
2700089E24Rik	10.5512	10.5856	10.2874	10.1271	9.7709	9.6442	9.7262	10.3653
2700089E24Rik	9.8905	9.7848	9.9505	9.7173	9.221	9.1636	10.3871	9.9948
2700089E24Rik	5.4701	5.6009	5.4801	5.2573	4.4693	4.5807	4.8536	4.8815
2700089I24Rik	4.2898	4.2078	3.9011	3.9936	4.1187	3.7711	3.9639	3.5704
2700094K13Rik	12.4751	12.2178	11.8919	12.1664	11.0176	10.7935	11.295	11.5646
2700097O09Rik	8.7637	8.7563	8.222	8.779	8.2612	7.0681	7.5688	8.5998
2700099C18Rik	5.6444	5.6431	5.9748	5.9029	4.9687	4.6532	5.0298	4.8472
2700099C18Rik	5.1405	5.4682	4.7758	4.5923	3.9478	3.5496	3.8224	4.221
2810001A02Rik	8.5554	8.4119	8.3614	8.5554	8.2932	8.5543	8.9362	9.0599
2810001A02Rik	8.3252	8.1389	8.2467	8.3851	7.9577	7.9108	8.7306	8.6016
2810001G20Rik	8.0822	7.7928	7.5778	7.2581	7.5751	7.159	7.4768	7.1143
2810002D19Rik	7.4425	7.0948	7.0225	7.223	6.4506	6.3828	6.2192	6.8539
2810002D19Rik	4.3585	4.7088	4.7423	4.8368	4.2251	3.8722	3.7703	4.9605
2810002N01Rik	8.309	8.434	8.05	8.5639	7.3149	6.8362	8.2483	7.7229
2810002N01Rik	3.5655	4.041	4.0129	3.3036	3.2378	3.1354	3.47	3.7555
2810002N01Rik	4.5308	5.0199	4.1215	4.5303	4.4488	4.006	3.8957	5.0379
2810004I08Rik	4.1701	3.7357	4.1958	4.5056	4.1541	4.1304	3.8855	3.724
2810004N23Rik	9.4781	9.7361	9.4841	9.653	8.4727	8.591	8.2055	8.7557
2810004N23Rik	7.9043	7.8642	7.4588	7.7722	7.0597	7.7415	7.7554	6.762
2810006K23Rik	4.0041	3.5847	3.3825	3.0786	3.846	3.7513	3.6894	3.5395
2810007J24Rik	3.0035	2.9137	3.2315	3.0387	3.3931	3.4511	3.3341	3.5595
2810008M24Rik	10.5045	10.5223	10.6807	10.5084	11.1077	11.0582	10.711	11.0287
2810011L19Rik	3.6812	4.1499	3.7709	3.6901	3.7512	3.9937	3.5888	3.8871
2810011L19Rik	3.8135	4.1198	4.0658	3.9687	3.9992	3.7262	3.9875	3.9079
2810013P06Rik	5.0076	5.7356	6.0028	5.9534	5.2711	5.591	5.0784	5.2823
2810013P06Rik	6.0984	6.1341	6.1902	6.2436	6.1915	5.4501	5.5138	5.719
2810019C22Rik	3.7549	3.8273	3.5593	2.8616	3.809	3.4204	3.1915	3.2761
2810021B07Rik	7.8727	7.8883	8.2135	7.398	7.7244	7.5655	7.1252	7.8898
2810021B07Rik	7.2313	6.8767	6.8382	6.9057	6.7836	6.3307	5.3097	6.9147
2810021J22Rik	7.0873	6.72	6.5519	6.6632	6.9192	6.5884	6.3948	7.1509
2810025M15Rik	9.035	9.4182	8.453	9.1722	8.134	7.9901	8.2785	8.6354
2810029C07Rik	5.2133	4.908	5.0644	5.342	4.6718	4.9211	5.382	4.8001
2810030E01Rik	3.771	3.5365	3.6749	3.5428	2.9588	3.8655	3.3939	3.6565
2810030E01Rik	4.4166	4.5965	5.036	5.0563	4.0029	4.4619	4.4242	4.0786
2810032G03Rik	3.3514	3.7714	3.5966	3.5257	3.1665	3.1732	3.1624	3.0003
2810037O22Rik	4.7197	4.9473	5.0603	4.4065	4.9768	4.917	5.2427	4.7032
2810038L03Rik	6.2906	5.6186	5.8578	5.593	5.365	5.5076	5.6873	5.4011
2810039B14Rik	4.9346	4.9225	5.0421	4.888	4.0699	4.5027	4.7026	4.4693
2810039B14Rik	4.8426	4.4073	3.304	3.5642	4.3268	4.4586	3.2052	3.6219
2810040C05Rik	2.389	2.5775	2.7898	2.3992	2.7644	2.7889	2.5678	2.5515
2810043O03Rik	5.0929	4.6528	5.0428	4.764	6.0369	5.914	5.0273	5.615
2810046L04Rik	4.8849	5.346	5.2742	5.2307	4.882	5.243	5.3203	5.0753
2810046L04Rik	5.2375	5.642	5.1161	5.1817	5.1492	5.1778	5.1521	5.4706
2810046L04Rik	7.4022	7.2526	7.6525	7.7429	7.3715	7.4714	7.6481	8.0174
2810047C21Rik1	5.4246	4.8454	6.4363	5.9808	5.0862	5.0694	5.329	4.7729
2810047C21Rik1	4.4643	4.2439	5.084	4.5612	4.1815	3.986	4.1949	3.6151
2810047C21Rik1	4.3796	4.1602	5.5099	4.862	3.9374	4.2055	4.4244	4.1373
2810047F03Rik	3.1019	3.0241	2.7574	2.6538	2.8444	2.9535	2.5819	2.3859
2810047J09Rik	2.8245	2.6955	2.3661	2.4316	2.4267	2.5937	2.443	2.7011
2810047J09Rik	2.9329	3.2096	2.8664	3.1548	2.7081	2.8742	2.9302	2.908
2810049E08Rik	2.6982	3.0502	2.9485	3.0079	3.1014	3.431	3.2893	2.9932
2810049E08Rik	3.0786	3.0471	3.2626	3.4232	3.0966	3.4389	3.3418	3.0949
2810055F11Rik	7.8687	7.4753	7.5061	8.2153	7.6592	6.8616	4.8671	6.8749
2810055G20Rik	4.4411	3.566	4.7887	4.6946	4.8808	4.7284	4.3726	4.267
2810055G20Rik	2.918	2.838	2.8676	2.7777	3.1293	2.9542	3.0611	3.0659
2810403A07Rik	9.0261	9.1071	8.9108	9.1954	9.1091	9.0347	8.8863	9.2125
2810403A07Rik	5.3226	4.9825	5.7879	5.7908	5.2968	5.6679	4.9719	5.848
2810403A07Rik	6.3077	6.3811	5.808	6.3341	5.8703	6.0243	4.9303	5.1447
2810403D21Rik	2.803	2.942	2.7373	2.6803	2.9189	2.9574	3.0616	2.7222
2810403D21Rik	5.062	5.126	4.8081	4.764	4.9717	4.8928	5.174	4.574
2810403D21Rik	3.4762	3.714	3.8659	3.3825	3.6361	3.4221	3.3104	3.1477
2810403G07Rik	3.3529	4.115	3.5555	3.7097	3.5491	3.5104	3.3809	3.7369
2810403G07Rik	6.0545	6.3765	5.8179	5.9027	5.6739	6.1189	5.8888	5.8495
2810404F17Rik	3.0479	2.9211	2.8567	3.0462	2.9565	2.8963	2.8142	3.0987
2810404I24Rik	4.4279	4.5249	3.8356	4.1637	4.3077	4.6957	3.9793	4.039
2810404I24Rik	4.4287	4.0759	4.243	3.8928	4.1653	4.2591	4.3147	4.3492
2810404M03Rik	3.5439	3.1324	2.9384	3.4168	3.2151	3.4901	3.2292	3.3029
2810405F17Rik	5.3071	5.455	5.4315	5.3674	5.4197	5.7497	5.9752	5.2581
2810405K02Rik	5.4539	5.1485	5.3929	4.8409	6.4489	5.6657	5.9622	7.9896
2810407C02Rik	11.6431	11.816	11.7032	11.6987	11.8155	11.9084	11.6825	11.9431
2810407C02Rik	2.5511	2.7696	2.6832	2.7008	2.5454	2.644	2.6194	2.6674
2810407C02Rik	5.7408	5.6679	5.9261	5.8738	5.7311	5.6038	6.0045	6.0024
2810407C02Rik	10.8084	10.7904	10.5616	10.6287	10.0903	10.2754	10.3575	10.6592
2810408A11Rik	3.3902	3.9845	3.812	3.554	3.7251	3.6446	3.5508	3.5411
2810408A11Rik	4.4219	4.8467	4.7314	5.1209	4.4488	4.0129	5.6427	5.0879
2810408A11Rik	2.5161	2.6629	2.4014	2.5128	2.5543	2.5028	2.9433	2.7159
2810408B13Rik	6.4892	6.4266	6.0415	5.2299	5.6415	5.0076	4.5387	5.1161
2810408I11Rik	7.9782	7.9674	7.275	7.5024	6.5961	6.6243	6.4794	6.748
2810408M09Rik	7.0955	6.8021	6.7183	6.8771	6.2932	6.2132	5.785	5.548
2810408M09Rik	6.2851	6.1359	6.2854	6.1057	6.2705	6.0766	5.7207	6.2323
2810410D24Rik	6.2449	6.7328	6.5608	6.4981	5.8553	5.6632	5.6892	6.2783
2810410L24Rik	5.8443	5.821	6.0831	6.1789	5.4576	5.9643	5.5867	5.2861
2810410L24Rik	7.501	7.1391	7.4875	7.0478	6.7083	6.4492	7.6612	6.8388
2810410P21Rik	2.9453	2.8642	2.9817	3.1059	3.134	2.7981	2.7424	3.1248
2810410P21Rik	4.0957	4.2078	4.2583	4.4412	4.8101	4.3849	4.3063	4.2795
2810414N06Rik	2.332	2.4628	2.3919	2.4245	2.2588	2.4449	2.3184	2.5674
2810414N06Rik	4.3952	4.6686	4.4725	4.7472	3.9622	4.7026	3.9357	4.0448
2810416A17Rik	3.454	3.4679	3.4652	3.3864	3.4576	4.0356	3.8066	3.5224
2810416A17Rik	3.3362	3.057	3.2193	3.1687	3.5904	3.177	3.6751	3.6349
2810416G20Rik	5.8054	5.9609	5.7056	5.8093	4.9102	5.0169	4.9852	5.3182
2810416G20Rik	6.4753	6.8708	6.0647	6.3234	5.6741	6.1523	4.8939	6.7735
2810417H13Rik	12.5067	12.496	11.9046	11.8899	10.2643	10.1709	10.2523	10.8069
2810417H13Rik	10.23	10.362	9.5094	9.6702	7.1365	7.4568	6.8684	7.739
2810417H13Rik	3.3984	3.093	3.1352	3.1994	2.8822	3.3405	2.942	3.0843
2810421E14Rik	3.8111	3.7515	4.2334	3.9687	3.5544	4.0607	3.6191	3.9232
2810421E14Rik	3.6347	3.2243	3.2969	3.2955	3.4662	3.301	3.6185	3.3409
2810422J05Rik	14.5695	14.5518	14.6134	14.604	14.5797	14.6487	14.5446	14.5437
2810422J05Rik	4.9342	4.8727	4.8454	4.7884	4.7085	4.5934	4.5849	5.0394
2810422J05Rik	7.6555	7.8249	7.9195	8.2292	7.5774	7.7087	7.9446	7.9728
2810422J05Rik	4.1869	4.6298	4.1042	4.2668	3.8442	4.3056	4.077	4.1795
2810422O20Rik	6.8008	6.8192	6.831	6.7229	6.3448	6.2931	6.4726	6.5453
2810427A07Rik	6.4815	6.9652	6.6017	8.18	6.3888	6.3021	5.7895	5.948
2810428I15Rik	9.2788	9.0212	9.377	9.953	9.3371	9.1804	8.885	8.1839
2810428J06Rik	3.3528	3.4343	3.0248	3.3528	3.3298	3.0866	3.4222	3.0883
2810429I04Rik	2.4041	2.6314	2.3011	2.3909	2.4444	2.7504	2.6202	2.634
2810430I11Rik	4.0555	4.1428	3.8865	3.6191	3.8647	3.6833	4.3303	4.0258
2810432D09Rik	8.8876	8.6647	9.2083	9.0544	8.2298	7.9229	8.0378	7.9964
2810433D01Rik	2.997	3.1615	3.266	3.4347	3.8227	3.8297	3.0156	3.3304
2810442I21Rik	4.6181	3.8269	4.3911	4.2813	3.6534	3.6342	2.8061	3.069
2810442I21Rik	3.1052	3.3293	3.2084	3.3597	2.5681	3.2411	3.1024	3.069
2810449G22Rik	5.6858	5.6071	5.2163	5.659	5.2551	5.3279	5.5009	5.6731
2810449G22Rik	6.3518	6.0877	6.325	6.6611	6.3351	6.0712	6.451	6.2752
2810449G22Rik	3.2232	2.8452	3.026	3.0709	3.0868	2.8956	3.0041	2.5604
2810453I06Rik	7.916	7.7277	7.962	7.7491	6.8091	7.3596	6.9743	7.2736
2810453I06Rik	6.5284	7.2063	7.113	7.0234	7.238	7.1598	7.0542	7.3458
2810454H06Rik	4.4645	5.315	5.1381	4.9256	4.8572	4.8872	4.9908	5.2615
2810455B08Rik	4.0795	4.1322	4.1102	3.6948	4.6844	4.5897	4.0557	3.9143
2810455D13Rik	6.963	7.0181	7.1486	7.3769	6.8284	7.1411	5.9395	7.139
2810455O05Rik	4.3878	4.8015	4.1288	4.1332	3.9796	4.0999	4.4098	4.0163
2810457G06Rik	5.3034	5.3651	5.6363	5.4043	5.9714	5.7376	5.8457	5.7716
2810459M11Rik	4.3077	3.9559	3.587	3.8226	3.7305	3.7933	3.9875	3.7404
2810468N07Rik	4.1078	4.3254	3.9667	4.5441	3.943	3.9661	3.7149	3.5716
2810471M01Rik	3.5833	3.4622	3.6564	3.8502	3.5763	3.8138	3.9762	3.5559
2810474C18Rik	3.3076	3.4018	3.4808	3.3758	3.4558	2.727	3.4888	3.6206
2810474O19Rik	8.9589	8.8523	9.3459	8.9508	9.5952	9.3725	10.0255	10.3377
2810474O19Rik	9.425	9.257	9.6292	9.2005	9.8298	9.6746	10.5516	10.7817
2810474O19Rik	6.1058	6.1267	6.5387	6.3991	6.6986	6.3607	7.2819	7.5037
2810474O19Rik	9.5735	9.6996	9.9698	9.5017	9.9858	10.0222	10.5762	10.9776
2810487C13Rik	3.3836	3.794	3.499	2.8491	2.9431	3.471	3.3201	3.2009
2810487C13Rik	2.8887	2.7307	2.6017	2.6156	2.7277	2.6222	2.9657	3.013
2900001G08Rik	3.3127	3.6321	3.3237	3.8592	3.4437	5.0948	4.4705	3.8198
2900002J02Rik	4.4159	4.2794	4.3296	4.4722	3.8442	4.4333	4.5175	4.6092
2900002K06Rik	3.347	3.6576	3.7856	3.981	3.1712	3.2302	3.5467	3.0663
2900005I04Rik	3.2992	3.2543	3.2701	3.236	3.2514	3.2462	3.1791	3.2148
2900005I04Rik	2.791	2.758	2.874	2.9182	3.0485	3.2244	2.81	2.8659
2900005J15Rik	5.1062	5.313	5.1257	4.9502	5.5353	4.8733	4.576	5.1227
2900006B11Rik	4.507	4.4474	3.8089	4.3365	4.6092	4.2889	4.1284	4.294
2900006K08Rik	3.7916	3.8276	3.2805	3.2554	3.0187	3.1234	3.3678	3.6549
2900008C10Rik	4.1046	4.2598	4.1489	4.3899	3.7302	4.2622	4.3552	4.7963
2900009J06Rik	6.0567	5.6128	5.7707	5.8006	5.574	6.0328	5.7629	5.8104
2900009J20Rik	5.526	4.7951	4.9974	4.923	4.3882	4.2488	3.8436	5.0297
2900009J20Rik	7.6223	7.0268	7.2151	6.7193	6.8848	6.6582	5.554	6.7419
2900010M23Rik	8.2281	8.2808	8.2989	8.4939	8.6818	8.548	8.1379	8.3846
2900010M23Rik	11.6794	11.9481	11.7896	11.853	12.1806	11.7362	11.3021	11.8727
2900011F02Rik	2.8974	2.9494	2.8704	2.7123	2.9068	2.8114	2.6183	2.9543
2900011F02Rik	4.1515	4.3133	4.0264	3.8075	4.0408	4.04	4.0158	4.0029
2900011G08Rik	4.3054	4.4194	4.6775	4.6223	4.6282	4.5196	4.1637	4.3657
2900011L18Rik	3.2752	4.0884	3.8545	3.9798	5.6129	5.4553	3.9935	4.8314
2900011L18Rik	4.5979	4.4894	4.3146	4.5962	4.8692	4.8156	4.9492	4.1893
2900011O08Rik	6.2834	6.0954	5.8852	6.1438	5.7648	5.8729	6.086	5.9841
2900012M01Rik	3.7507	3.5907	3.3917	3.437	3.3821	3.3419	3.7667	3.6803
2900016J10Rik	5.7917	5.2457	5.3638	5.2224	4.6717	4.7944	4.0792	5.6719
2900017F05Rik	3.2456	3.3684	3.2905	2.8296	3.1852	3.1981	3.507	3.0028
2900018E21Rik	4.9533	4.74	5.1542	4.9807	4.8357	4.594	4.8956	5.0123
2900018E21Rik	2.9105	3.3941	3.3786	3.2473	3.3332	2.9472	3.1485	3.0681
2900018N21Rik	3.7477	3.7539	3.7382	3.9322	3.5857	3.7566	4.115	3.6758
2900018N21Rik	4.1996	4.0085	4.4254	4.8801	4.2905	4.8454	4.5598	4.7325
2900019E01Rik	3.8353	4.3203	3.9404	3.8117	4.119	3.6788	3.3245	3.8943
2900022B07Rik	3.6078	3.7179	3.8853	3.4192	3.3671	3.6106	4.0318	3.5746
2900022B07Rik	5.0284	4.9225	5.5054	5.5098	4.9605	4.8813	5.2377	5.4527
2900022M07Rik	3.5903	3.3772	3.6467	3.4205	3.6534	3.8405	3.5371	3.4736
2900022M07Rik	2.9252	2.8482	2.8843	2.8162	2.7874	2.7002	2.6383	2.633
2900024I21Rik	5.1261	5.2478	5.2705	5.2045	5.1827	5.4646	5.622	5.2236
2900024I21Rik	4.7406	3.9223	3.817	4.4269	3.9929	4.1807	4.1496	4.694
2900024J01Rik	5.244	5.0444	5.0231	4.7937	4.9692	4.6032	4.956	5.0157
2900026A02Rik	7.4357	6.9934	6.7244	6.2634	7.9948	7.3062	7.0466	8.7612
2900026A02Rik	4.5947	4.9855	4.4788	4.6749	5.1533	4.4352	4.3467	5.1989
2900027M19Rik	3.1562	3.0161	3.2554	2.8875	3.2815	3.0674	3.4807	3.0698
2900034C19Rik	3.6742	3.421	2.9956	3.6469	3.1028	3.6818	3.7076	3.2062
2900034C19Rik	5.5194	4.4899	4.6151	4.7884	4.566	4.4542	4.8726	4.5331
2900035I09Rik	3.2501	3.2047	3.0039	3.251	2.9228	3.1746	3.09	3.2909
2900040J22Rik	5.0226	5.1088	5.3814	5.1168	5.2011	5.0784	4.7654	5.3556
2900040J22Rik	4.9283	5.323	5.1888	4.8818	5.1492	5.0172	5.1798	5.3007
2900041M22Rik	3.1296	2.6633	3.1269	2.896	3.0936	3.0365	2.7987	2.8058
2900042A17Rik	2.7553	2.7573	2.7746	2.7923	2.8578	3.0987	2.906	2.73
2900042E19Rik	4.3501	4.5857	4.2782	4.0776	4.4824	4.6572	4.6208	4.35
2900042E19Rik	2.8974	2.8475	2.6177	3.021	2.8383	2.4216	2.9421	2.8122
2900046B09Rik	5.1127	5.1226	4.8376	5.4302	5.0791	5.3254	5.3437	5.629
2900046D03Rik	3.38	3.416	3.4016	3.4264	2.9807	3.3624	3.3673	3.5508
2900046F13Rik	2.7933	2.8629	3.0392	2.5421	3.049	2.7122	2.8445	2.7884
2900046F13Rik	5.8078	5.7966	5.5672	5.3757	5.5576	5.6513	5.5449	5.7479
2900046L07Rik	3.5145	3.7728	3.7289	3.7144	3.4672	3.5399	3.6496	3.5388
2900046L07Rik	3.0132	3.2939	3.2514	3.3025	4.9353	5.1575	3.0041	3.7259
2900052L18Rik	5.8123	5.7951	5.5867	6.0459	5.7032	5.79	6.2752	5.6507
2900052N01Rik	3.1091	3.1681	2.9694	2.836	3.1149	3.1819	3.0848	3.2471
2900052N01Rik	3.408	3.883	3.5719	3.4812	3.6812	3.8278	3.6751	3.7653
2900052N01Rik	3.6967	3.4442	3.4231	3.3667	3.7493	3.5614	3.7899	3.6061
2900053A13Rik	4.9036	5.4076	5.0131	5.4131	5.042	4.6531	4.6348	4.9177
2900053A13Rik	8.2884	8.3587	8.9934	8.9152	9.1461	8.8478	8.6822	8.7523
2900054C01Rik	5.8711	5.7737	6.1108	5.1696	5.9267	6.1119	4.9852	5.6325
2900055J20Rik	3.0899	4.1265	3.2531	3.684	3.4294	3.5522	3.5609	4.0719
2900056L01Rik	6.4233	6.4411	6.8744	6.668	6.1609	6.201	6.4649	6.4886
2900056M20Rik	4.9094	4.184	5.4724	4.0834	5.1247	5.1078	4.6949	4.6274
2900056M20Rik	4.9699	4.2208	5.1641	4.0779	4.6623	3.7987	4.4572	4.2038
2900056M20Rik	6.0253	4.5277	6.5647	6.0451	5.4284	5.0251	4.8438	4.8135
2900056M20Rik	4.1629	4.4309	4.4217	4.0973	4.2448	3.9051	3.5925	3.5858
2900057B20Rik	5.1053	5.0479	5.1676	4.7231	4.7005	5.2487	4.9851	4.5469
2900057C01Rik	4.578	4.7276	5.0484	4.7525	4.6352	4.8267	5.0135	4.7761
2900057C01Rik	4.2513	4.7076	4.3541	4.1117	4.6552	4.4874	4.3329	4.2442
2900057E15Rik	4.0512	4.1543	3.864	3.8724	3.8773	4.0606	3.7016	4.0033
2900057E15Rik	3.6314	3.3923	3.5183	3.1989	3.3441	3.7625	3.4093	3.4356
2900057H02Rik	5.3155	4.9308	5.2106	5.2708	4.7961	4.3095	4.9391	4.6863
2900060K15Rik	2.9728	3.1699	3.0456	3.0077	3.0556	2.9402	3.1136	2.962
2900060K15Rik	2.5354	2.6137	2.6137	2.6755	2.8033	2.8968	2.7024	3.0083
2900060N12Rik	4.5505	4.14	3.8707	3.7285	4.6275	4.3862	4.5034	4.3586
2900060N12Rik	4.8143	4.8974	4.9942	4.6827	5.2088	5.1079	5.0554	4.8109
2900064A13Rik	11.4677	11.5271	11.4039	11.4491	11.5718	11.2863	11.7608	11.483
2900064A13Rik	5.0013	5.0956	4.7899	4.2887	5.206	4.567	4.7091	5.0243
2900064A13Rik	6.0981	5.8364	5.7278	5.861	6.1251	6.004	5.4746	5.9522
2900064B16Rik	5.0228	5.2174	4.6728	5.1359	4.5614	4.6904	5.1856	5.1709
2900064B18Rik	3.643	4.1121	3.439	3.8856	4.3889	4.3236	3.5807	4.2545
2900064F13Rik	4.5352	4.1257	3.5928	3.809	3.851	3.7964	3.2549	3.0991
2900064F13Rik	3.2104	2.6103	3.0098	2.8306	3.2056	2.6138	2.8761	2.6717
2900064K03Rik	3.862	3.6376	3.293	3.6	3.3344	3.6488	3.5662	3.3828
2900064K03Rik	3.0293	3.2387	3.5218	2.8927	3.4132	2.9333	2.9979	3.32
2900069G24Rik	4.4174	4.5433	4.0632	4.065	4.3728	4.3784	4.316	4.9484
2900069G24Rik	6.6383	5.8892	6.155	6.2631	6.6006	6.5787	6.2901	5.5448
2900072G11Rik	5.0903	4.6494	4.1295	3.9233	5.0618	4.495	4.6525	4.3701
2900072G11Rik	4.5664	4.2169	4.1328	4.211	4.9035	4.4827	3.9691	4.1322
2900073C17Rik	4.7801	5.1938	5.001	5.4436	6.0259	6.6922	5.8203	5.966
2900075N08Rik	3.7953	4.4326	4.5506	4.2727	3.739	4.0394	4.0665	3.914
2900075N08Rik	3.5655	3.9745	3.7515	3.5309	3.8914	4.0528	3.8316	3.7701
2900076A07Rik	3.5589	3.2552	3.5497	3.4738	3.793	3.8184	3.2793	3.6469
2900076A13Rik	3.5795	3.4538	3.5277	3.6072	3.8351	3.7237	3.7359	4.1426
2900078I11Rik	2.997	3.3019	2.7106	3.0651	2.9639	2.8318	2.8534	3.1063
2900078I11Rik	3.6174	3.7702	3.9078	3.9335	3.4605	3.8248	3.8602	3.9025
2900079G21Rik	4.862	4.7908	4.5175	3.9748	4.8314	4.7123	5.1575	5.0721
2900084O13Rik	3.2845	3.467	3.5703	3.2796	3.1123	3.0343	3.1856	3.001
2900092C05Rik	2.7895	2.9432	2.9388	2.9167	2.9104	3.0237	2.7568	2.6637
2900092D14Rik	4.4861	4.2016	4.4805	4.2541	4.41	4.2949	4.7431	4.5314
2900092E17Rik	7.6375	7.5632	7.5674	7.8553	6.9086	7.385	6.7534	6.8793
2900092E17Rik	8.7323	8.6942	8.5513	9.0093	8.2654	8.5615	8.0638	8.1334
2900092E17Rik	5.9867	5.8868	5.8901	5.9883	5.3566	5.6974	5.3012	5.3852
2900092E17Rik	4.2607	4.6657	4.2974	4.4752	4.7234	4.1298	4.0071	4.3088
2900092N22Rik	3.431	3.7219	3.2178	3.3284	3.3167	3.3679	3.2193	3.5551
2900092N22Rik	3.6396	3.4283	3.188	3.0013	4.7086	3.8687	3.3775	2.9993
2900093K20Rik	5.7863	6.4066	5.7114	6.2271	6.7401	6.1609	6.9734	6.1421
2900097C17Rik	12.2712	11.9294	11.7943	11.5576	11.402	11.632	11.5576	11.7445
2900097C17Rik	6.2864	6.4748	6.2878	6.4309	5.5772	5.1062	7.0137	6.0679
2900097C17Rik	4.9102	5.1484	4.643	4.8143	4.8563	4.6873	5.1591	4.8375
3000002C10Rik	13.9276	13.8491	13.7354	13.7365	13.3363	13.3656	14.1401	13.8458
3000002C10Rik	9.6267	9.733	9.6767	9.7696	8.9427	8.9672	10.1759	9.7965
3010001F23Rik	3.7114	3.7308	2.9106	2.9321	2.6734	2.6094	2.6802	2.5138
3010003L21Rik	5.6286	5.6461	5.0804	4.7695	3.9663	5.0959	5.6069	5.5969
3010026O09Rik	6.366	6.678	6.6061	6.514	5.2826	5.4501	5.9873	6.0389
3010026O09Rik	3.3559	3.7446	3.2361	3.2684	3.5317	3.5828	3.7644	3.5362
3010027C24Rik	4.8372	4.876	4.5905	5.0464	5.0144	4.9922	5.2267	4.6636
3021401N23Rik	3.2447	3.3491	3.5627	3.3697	3.2461	3.4842	3.2934	3.5285
3100002H09Rik	2.9399	3.3784	3.0126	2.9075	3.2567	3.0574	3.2008	3.2843
3100002H20Rik	2.8938	3.0231	3.3014	2.7283	3.1966	3.1231	2.7949	3.1918
3100002H20Rik	4.8379	4.6875	4.9692	4.1637	4.3809	4.8284	4.4727	4.6898
3100003L13Rik	5.0645	5.0947	5.0831	5.61	5.2694	4.8545	5.2614	5.3876
3100003M19Rik	3.8391	3.6448	3.7749	3.7624	3.5491	3.9248	3.9136	4.1313
3110001D03Rik	10.0065	9.437	10.474	9.8981	9.3862	8.9481	8.9099	9.5042
3110001I22Rik	6.6453	6.8847	6.5665	6.8604	6.8119	7.7403	6.5372	6.3156
3110002H16Rik	4.5455	4.3766	4.7077	4.7938	4.9249	4.6032	5.3541	5.3164
3110002H16Rik	8.0043	7.7585	7.9549	8.1964	8.374	8.5343	8.456	8.3129
3110003A17Rik	11.3076	11.5958	11.7486	11.8793	11.2746	11.0495	11.3621	11.1486
3110005L21Rik	3.561	3.4355	3.5561	3.6409	4.1738	4.0495	3.3657	3.4132
3110005L24Rik	4.0872	3.7767	3.7633	3.6176	2.9968	3.4019	3.1184	3.8272
3110007F17Rik	4.8339	4.8405	6.1921	5.6704	4.5538	4.6751	5.7074	4.317
3110007F17Rik	5.6481	5.5622	7.2446	6.3511	5.2185	5.4501	6.064	4.625
3110009E18Rik	8.0279	8.0608	7.5616	7.8518	7.0541	7.2781	6.2437	7.1616
3110009F21Rik	3.1266	3.2277	3.7131	3.382	2.9431	3.4656	3.3271	3.3801
3110018I06Rik	3.5951	3.8711	3.8505	3.5359	3.9392	4.0373	3.8844	4.1228
3110021A11Rik	6.0097	6.105	5.8225	6.0487	5.8809	5.6466	6.0102	5.9359
3110021A11Rik	6.2665	6.4065	6.2067	5.8996	6.1412	6.2545	6.4648	6.3051
3110021N24Rik	4.3251	4.5287	4.4338	4.2791	4.5083	4.6734	4.5811	4.723
3110027N22Rik	4.7083	4.2969	4.1892	5.4203	4.655	4.8695	6.0012	6.1369
3110035C09Rik	6.0946	6.0573	6.6847	6.1497	5.3521	6.5061	6.6498	5.9797
3110035E14Rik	4.0566	4.5148	4.3902	4.3023	4.2571	4.2081	4.5777	4.7074
3110035G12Rik	5.4503	5.5227	5.4094	4.9756	5.2782	5.296	5.4947	5.3212
3110037C07Rik	4.6712	4.1582	4.1787	4.2591	4.2122	4.3228	4.3332	4.5694
3110037C07Rik	4.4168	4.3106	4.5937	4.2306	4.0922	4.2958	4.6068	4.3361
3110037L02Rik	4.1409	4.1043	3.9399	3.7927	4.246	3.9338	3.3424	3.4328
3110037L02Rik	3.6623	3.736	3.6369	3.5788	3.5287	3.6573	3.4521	3.6121
3110038A09Rik	4.0446	4.5287	3.6326	4.3696	4.2371	4.0628	4.1962	4.0035
3110039C02Rik	2.4745	2.1105	2.3009	2.3651	2.4121	2.3964	2.2882	2.4675
3110039M20Rik	11.0194	10.2373	9.5529	10.7207	9.3183	8.5024	7.6381	3.0877
3110040M04Rik	3.1727	3.6013	3.3197	3.051	3.7905	3.158	3.2092	3.1387
3110040N11Rik	7.5281	7.6511	7.6522	7.673	7.2412	7.6474	6.967	7.1062
3110043A19Rik	4.4639	4.4277	4.245	3.9503	3.5295	4.0174	3.7174	4.3168
3110043O21Rik	7.2503	6.8361	7.9016	7.5346	7.5843	7.3152	7.4129	7.4556
3110045A19Rik	5.5429	5.3527	5.3243	5.7209	5.5388	5.875	6.0519	5.955
3110045C21Rik	6.0639	6.287	6.1682	6.4537	6.0933	6.6721	5.3232	6.1277
3110047M12Rik	2.9138	2.713	2.837	2.9248	3.7871	3.6446	2.5396	2.7485
3110047P20Rik	3.2871	3.2445	3.3149	3.1737	5.2451	5.7057	3.3529	3.5087
3110049I03Rik	2.955	3.0235	3.1297	3.1623	3.1712	3.1792	2.9003	2.8818
3110049I03Rik	2.8829	2.8464	2.6779	2.5469	3.024	2.7276	2.7667	2.5117
3110052M02Rik	3.7127	4.1648	3.9078	3.5517	3.855	4.0437	3.6489	3.7223
3110052M02Rik	2.8414	2.8145	2.8365	2.8305	3.3792	2.9886	2.7314	2.7719
3110052M02Rik	2.8974	3.2768	2.9675	3.1946	2.9928	3.0531	2.7961	2.9594
3110053B16Rik	3.2664	3.045	2.573	2.7936	2.8293	2.5562	2.9368	2.7288
3110054G05Rik	5.6642	5.6415	5.2785	5.3004	5.1183	5.2245	5.0935	4.8254
3110054G05Rik	4.1841	4.8878	4.3806	4.1923	4.8514	4.9613	4.5623	4.9076
3110056J03Rik	4.6804	4.4501	3.9469	4.2538	4.2731	4.4237	4.3418	4.4139
3110056O03Rik	8.3859	8.2011	8.2336	8.1351	8.252	8.3677	8.1943	8.1672
3110057O12Rik	3.6087	3.2688	3.716	3.6484	3.8953	3.7855	3.8796	3.7996
3110057O12Rik	3.415	3.2942	3.3634	3.7935	3.7506	3.8901	4.3754	4.699
3110057O12Rik	5.2479	4.9814	5.4608	5.2877	4.5127	4.6422	5.3698	5.4849
3110057O12Rik	4.4559	4.4937	4.1652	4.3915	4.1293	4.2708	4.2808	4.5764
3110062G12Rik	2.554	2.4993	2.6005	2.4682	2.6536	2.1916	2.4369	2.3886
3110062G12Rik	2.9423	3.1206	2.6468	2.6239	2.4559	2.5937	2.7584	2.8022
3110067C02Rik	2.5655	2.5192	2.5631	2.6796	2.4559	2.5502	2.61	2.6751
3110067C02Rik	3.5105	2.9927	3.3169	3.1995	2.9372	3.1293	2.8457	2.8022
3110070M22Rik	4.1833	4.5996	4.67	4.4906	4.4702	4.6351	4.4994	4.8724
3110073H01Rik	9.4324	9.4773	9.6918	9.1951	10.0653	10.7069	9.5975	10.0335
3110079O15Rik	5.2115	5.113	5.1945	4.8552	5.1728	5.0591	5.8619	4.9437
3110080E11Rik	2.5544	2.5263	2.4481	2.4084	2.4961	2.7265	2.566	2.7589
3110080O07Rik	4.4702	4.5237	4.3244	4.6433	5.0038	4.8154	4.01	4.9439
3110082D06Rik	4.6499	5.9596	4.1478	3.4082	3.2356	3.1274	2.9912	3.052
3110082D06Rik	4.181	4.4711	4.0129	4.1637	3.5279	3.3305	3.8291	3.8182
3110082I17Rik	8.432	8.0578	8.4385	8.0219	6.9494	7.5177	7.6877	7.6052
3110099E03Rik	4.074	3.7426	3.5503	3.6271	3.8433	3.6159	3.9669	3.8578
3200001D21Rik	3.6339	3.8711	3.3931	3.4789	3.645	3.5429	3.6572	3.8291
3200001G23Rik	2.4683	2.5264	2.5568	2.4937	2.3767	2.474	2.4692	2.7264
3200002M19Rik	8.3766	8.4088	8.3032	8.6679	7.0948	7.6428	7.6378	6.8516
3200002M19Rik	8.0628	7.8469	7.8615	8.1789	6.4196	7.0936	7.1523	6.2534
3200002M19Rik	6.0169	6.0171	5.5868	6.2354	5.679	5.6281	5.6738	5.7351
3200002M19Rik	4.8287	4.8057	4.5687	4.6016	4.9163	4.2401	4.8187	4.6896
3222401L13Rik	4.125	4.0304	3.8249	3.6008	3.6736	4.132	3.653	3.5572
3222402N08Rik	3.4281	3.136	3.0602	2.9138	4.0307	3.3806	2.8899	3.6204
3222402N08Rik	4.9927	4.9978	4.772	4.309	4.7745	4.5529	4.6367	5.3
3230401D17Rik	10.0608	9.9943	10.0181	10.0751	9.6226	9.6246	10.13	9.9463
3300002A11Rik	3.2332	3.1028	3.0514	3.2294	3.236	3.0588	3.0551	3.0533
3300002A11Rik	3.4508	3.6447	3.3097	3.1498	2.9909	3.2837	3.2286	3.2957
3300002A11Rik	3.305	3.6201	3.962	3.4853	3.7024	4.0397	3.8088	3.6644
3300002I08Rik	6.1717	5.8014	5.8078	5.7763	5.3797	4.8989	6.3683	5.6936
3300002I10Rik	3.5314	3.6679	3.0875	3.3553	2.9363	3.1531	2.9944	3.1615
3300002P09Rik	4.5415	4.2078	4.7543	4.6344	4.4488	4.9039	4.8358	4.5415
3300002P13Rik	4.4399	4.3254	4.0623	4.6228	4.2548	4.0538	4.0691	4.1383
3632451O06Rik	2.9974	2.9376	3.0191	2.9221	3.4237	3.1041	2.9537	3.1876
3632454L22Rik	2.6032	2.6629	2.6618	2.4425	2.625	2.6716	2.6325	2.637
3732407C23Rik	4.9916	5.2723	5.0648	4.8172	5.4788	5.1006	5.3289	4.9231
3830403N18Rik	3.0665	2.4598	2.2596	2.1409	3.3451	2.9376	3.2923	3.2127
3830403N18Rik	2.7333	3.0497	2.8254	2.886	2.838	2.7857	2.6136	2.9965
3830406C13Rik	8.7727	8.3106	8.6957	8.5573	8.0598	7.8773	6.7009	7.631
3830406C13Rik	6.6503	6.0715	6.5855	6.3041	5.7683	5.362	4.5092	5.6277
3830408C21Rik	4.336	4.508	4.7679	4.5859	4.2482	4.2715	4.0526	4.508
3830408D07Rik	2.8146	2.937	3.17	3.0639	3.8893	3.3716	2.8193	2.9661
3830417A13Rik	3.7988	4.082	3.709	3.822	3.927	3.3365	4.0368	4.4394
3830422I06Rik	4.224	4.3531	3.9055	3.9247	3.6061	4.0762	4.0533	3.6237
3830422I06Rik	3.4256	3.1994	3.836	3.8566	3.5414	4.0332	3.8421	3.6103
3830431G21Rik	3.2986	3.3139	3.2547	3.3168	3.062	3.2982	3.1295	2.9674
3830612M24	6.4233	5.2894	4.9902	6.1309	7.2743	8.4711	6.6614	6.5577
3930402G23Rik	5.3264	4.9825	4.6981	5.4585	4.8088	4.565	4.7898	4.2697
4122401K19Rik	2.798	2.8871	2.6932	2.7711	2.479	2.6234	2.9074	3.056
4430402I18Rik	3.6762	3.7272	3.8136	3.7241	3.8272	3.4514	3.8153	3.7206
4432414F05Rik	5.1421	4.9814	4.7703	4.4497	4.8057	4.6084	5.2351	4.758
4631402F24Rik	4.4968	4.271	4.444	4.3552	4.2465	4.5682	4.5213	4.3836
4631402F24Rik	3.5844	3.4227	3.1926	3.263	3.1711	3.5303	3.5804	3.5059
4631422I05Rik	3.1147	3.3508	3.0488	3.143	3.363	3.2733	3.1345	3.0099
4631422I05Rik	3.6812	3.5067	3.7188	3.5823	3.7914	3.4632	3.4868	3.6614
4632404H12Rik	4.839	4.8037	4.8168	4.4767	5.011	5.0632	4.6949	5.0769
4632404M16Rik	3.3767	3.8533	3.6445	3.475	3.6263	3.3974	3.7689	3.1804
4632404M16Rik	5.6107	5.4656	5.8391	5.3923	5.6683	5.2786	5.7836	5.8662
4632409D06Rik	3.0189	3.4436	3.0681	3.0473	3.6519	3.489	3.1715	3.3275
4632409D06Rik	3.9941	4.1529	3.8143	3.9588	4.2111	4.3784	4.1682	3.9916
4632411P08Rik	3.6896	3.5858	3.5917	3.4597	3.5839	3.5925	3.9223	3.9347
4632415K11Rik	6.5732	7.438	7.2306	6.578	7.2488	7.4402	6.979	7.5113
4632415L05Rik	5.8916	5.9868	6.4189	6.1497	6.2018	6.5323	5.6832	6.3579
4632415L05Rik	4.7593	5.1675	5.3877	5.0639	5.37	5.6701	5.1669	5.1913
4632415L05Rik	2.545	2.5996	2.4236	2.4215	2.5141	2.6034	2.432	2.4357
4632418H02Rik	4.7232	5.0377	4.9716	5.2214	4.6236	4.8504	4.799	4.7232
4632418H02Rik	3.137	3.5067	3.1014	3.4597	3.3631	3.4174	3.3057	3.4569
4632419I22Rik	9.6301	10.1362	9.8851	9.5738	9.3294	9.4826	9.1862	9.7423
4632419I22Rik	3.8434	3.9204	4.0517	3.8179	3.9381	3.9157	4.308	3.8328
4632427E13Rik	4.4029	4.4195	4.3824	4.6864	4.3476	4.3532	3.2626	3.9283
4632427E13Rik	5.4659	5.6231	5.723	5.9053	5.1113	4.9745	4.8733	5.0157
4632428C04Rik	4.1979	4.3734	3.9078	4.0418	4.1444	4.1754	4.4749	4.4286
4632428N05Rik	4.2153	3.5371	4.2887	4.2244	7.5963	7.1083	7.3493	8.8982
4632428N05Rik	5.641	5.6835	5.6653	5.715	7.0449	6.8646	7.1392	7.9279
4632432E15Rik	4.1023	4.4878	4.3629	4.3609	5.0476	5.2422	4.9254	4.7989
4632432E15Rik	3.5815	3.8262	3.4828	3.4209	3.6812	3.6158	3.5517	3.6088
4632433K11Rik	3.8422	3.9535	4.0129	3.7629	3.3329	3.891	3.9812	3.3305
4632434I11Rik	7.3941	7.2658	7.0751	7.4892	6.2053	6.3597	6.4975	6.5337
4632434I11Rik	7.4628	7.2172	7.4687	7.6255	6.7059	6.8589	6.6107	6.5944
4633401B06Rik	4.4451	4.6862	4.229	4.1622	4.534	4.2659	3.9875	4.5012
4633401L03Rik	2.8801	2.7672	2.6447	2.7755	2.801	2.8497	2.8685	2.9727
4633402D09Rik	3.3285	3.501	3.6033	4.1637	3.0497	3.1234	3.4821	3.5787
4731417B20Rik	4.7063	4.9814	4.5359	4.3479	4.7763	4.7634	4.6302	4.9031
4732415M23Rik	4.289	4.156	4.0702	4.1064	3.2637	3.2483	3.5136	3.6946
4732416N19Rik	4.3443	4.1105	3.7955	3.6491	3.6663	3.8194	3.9036	4.1505
4732418C07Rik	8.4866	7.933	8.4131	8.1887	8.0173	8.1461	7.7275	7.6458
4732418C07Rik	4.7517	4.6972	4.4114	4.4915	3.9533	4.5233	4.658	4.5643
4732418C07Rik	8.0456	7.2746	8.2125	7.778	7.4131	7.5579	6.911	7.5795
4732418C07Rik	3.6461	3.5645	3.6526	3.7379	3.1829	3.3834	3.4732	3.7262
4732418C07Rik	3.536	3.5894	3.6787	3.6143	3.1041	3.4254	3.1705	3.2651
4732419C18Rik	4.428	3.9692	4.1318	4.1637	4.237	4.1743	4.0115	4.2296
4732423E21Rik	3.5251	3.2076	3.3135	3.1806	4.8841	4.942	3.9624	3.8357
4732440D04Rik	3.3125	3.1824	2.9501	2.7864	3.0497	3.0962	3.2619	3.1136
4732460I02Rik	4.2721	4.3398	4.4998	4.6298	4.0208	3.9937	4.4714	3.7516
4732460I02Rik	5.0866	4.3625	3.9351	4.3512	3.4208	3.6504	4.2095	3.9269
4732468M13Rik	2.6437	2.7657	2.876	2.8	2.8222	2.647	3.1184	2.8141
4732471D19Rik	6.7333	6.5732	6.174	6.2849	5.7316	6.1046	6.1918	6.1475
4732471D19Rik	8.3585	8.1295	7.8705	7.8353	7.3352	7.0475	7.2999	6.7294
4732471D19Rik	8.2351	8.1596	7.9693	7.7365	7.2437	7.2326	7.1738	6.9134
4732471D19Rik	5.0306	4.3214	4.7734	4.8811	4.2848	4.4565	4.4488	4.491
4732490B19Rik	4.5023	4.4465	4.3363	4.5421	4.3881	4.2426	4.5651	4.7074
4732491K20Rik	4.6595	4.7343	4.6858	4.6888	4.1351	4.5935	5.0599	4.5716
4732496C06Rik	4.6946	4.4722	4.4553	4.4156	4.212	4.4903	3.7782	3.7618
4733401A01Rik	4.1477	4.4004	4.382	4.5316	3.8874	4.1952	3.8002	3.7174
4733401D01Rik	4.3663	4.2542	4.5582	4.5054	4.4885	4.1454	4.3479	4.5718
4831407H17Rik	4.2248	4.6082	4.3869	4.3334	3.6291	4.4483	4.1522	4.4836
4831426I19Rik	7.2714	7.4961	7.2664	7.7539	8.6452	8.5596	7.9236	8.2427
4831440E17Rik	2.928	2.5742	3.1071	2.852	3.4309	2.9232	2.8284	2.8678
4831440E17Rik	3.0629	2.7534	3.0723	2.9657	3.1321	2.9833	2.9678	2.8392
4832406H04Rik	3.8904	3.2314	3.8092	3.778	3.2098	3.7741	4.1537	4.0368
4832406H04Rik	3.2045	3.2743	2.8934	3.2654	3.3664	2.8397	3.3596	3.2646
4832428D23Rik	3.4234	3.6343	3.5261	3.4413	3.3913	3.5919	3.8029	3.5423
4832441B07Rik	3.5764	3.7664	4.2056	4.0362	4.076	3.9006	3.7484	3.7438
4833403I15Rik	2.79	2.804	2.79	3.0031	2.5087	2.5186	2.6086	2.606
4833403I15Rik	3.8903	3.8995	3.6173	3.5878	3.7397	3.5936	3.997	3.8342
4833403J16Rik	3.164	3.4932	2.8514	3.143	3.251	3.4098	3.2309	3.4127
4833405L11Rik	3.3487	3.5143	3.3872	3.285	3.3916	3.7304	3.3529	3.4639
4833406M21Rik	3.9705	3.6343	3.7456	3.8648	3.9792	4.3963	3.6886	3.74
4833406M21Rik	3.0301	3.183	3.4144	3.1056	3.2308	3.3205	3.4605	3.5549
4833408D11Rik	5.9404	5.8685	6.5608	6.551	6.3825	6.2136	5.5891	6.8314
4833408G04Rik	4.6949	4.6114	4.53	4.3139	4.2142	4.2281	4.5306	4.5742
4833408G04Rik	3.0613	3.1615	2.994	2.7041	2.8121	3.1178	3.2307	2.8203
4833410I11Rik	2.7957	2.7433	2.8131	2.9444	2.9857	2.944	3.1456	3.0667
4833410I11Rik	3.629	3.637	3.4076	3.3547	3.4769	3.6515	3.5033	3.4671
4833411C07Rik	3.9236	3.9637	3.5506	3.608	4.0692	4.0183	3.976	3.868
4833411I10Rik	4.8291	4.0213	3.7825	3.9667	4.2984	4.7483	3.9444	3.6939
4833411I10Rik	3.2641	3.2888	3.243	3.3533	3.2882	3.1111	3.4845	3.1779
4833412C15Rik	5.7364	5.5382	6.061	5.436	5.9275	6.0205	5.7744	5.8119
4833412E19Rik	4.0137	3.8743	3.5925	3.7344	4.1377	4.0087	4.0683	3.9828
4833412K13Rik	5.5301	5.738	4.9277	5.2674	5.3103	5.207	5.1598	5.6064
4833412K13Rik	3.1056	3.2011	3.126	3.0884	3.2636	2.932	2.8901	3.4396
4833413E03Rik	5.4346	5.0396	4.9917	4.8585	4.9761	4.5324	5.1207	4.9551
4833413G10Rik	5.2167	5.3718	4.1838	4.8888	4.7685	4.9886	4.7299	4.7275
4833417C18Rik	3.7633	4.1568	3.5531	3.2546	3.4606	3.3703	3.8911	3.8094
4833417J16Rik	3.3622	3.8178	3.5022	3.768	2.9429	3.1993	3.7759	3.311
4833417J16Rik	3.9141	4.3626	4.0053	4.2027	4.1499	4.1853	4.065	3.9408
4833417J20Rik	5.9143	5.5726	5.9018	6.2217	6.1339	6.0875	5.1575	5.1908
4833418N02Rik	4.5603	5.008	5.0177	5.4078	4.9916	5.0689	5.6032	4.861
4833419A21Rik	2.6883	3.0497	2.6155	2.9292	2.9297	3.0199	3.4092	3.2749
4833419A21Rik	4.5547	4.2616	4.3085	4.4619	4.6821	4.0621	4.6866	4.504
4833419E13Rik	2.8184	2.7975	2.7666	2.7186	2.7264	2.8655	2.9995	2.8316
4833419G08Rik	3.8502	3.5142	3.9653	4.0308	3.8381	4.1865	4.056	3.9053
4833419O12Rik	3.3285	2.8001	2.8683	3.0602	2.9539	2.8611	2.9957	3.5463
4833420D23Rik	4.8022	4.5784	4.676	4.764	4.7256	4.6982	4.8032	4.5429
4833420D23Rik	5.0096	4.7722	4.5506	4.615	3.9883	4.3361	4.3139	4.7285
4833420G11Rik	7.961	7.8362	7.7626	7.718	7.1773	7.5288	7.7704	8.06
4833420G11Rik	7.7408	7.7777	7.5254	7.1438	7.0794	7.3596	7.4683	7.57
4833420G17Rik	6.9258	6.9896	7.2931	7.4274	6.6606	6.8077	7.1547	7.4079
4833420G17Rik	8.1326	7.9566	7.7246	7.988	8.1708	8.0379	7.8178	8.073
4833420G17Rik	9.6893	9.6931	9.737	9.5758	9.9898	9.8258	9.4224	10.1506
4833420G17Rik	5.1637	4.9989	4.8269	5.2587	4.8464	5.0179	4.6144	5.1108
4833420G17Rik	3.0922	3.243	3.406	3.1732	3.14	2.9373	2.9794	3.4055
4833420L08Rik	4.1934	4.234	3.937	3.8652	4.0065	3.8754	4.0241	4.0191
4833420L08Rik	3.1423	3.531	3.3415	3.8884	3.3434	3.6158	3.7315	3.6593
4833421K07Rik	3.6386	3.6765	3.5014	3.778	3.6825	3.489	3.5789	3.6704
4833422B07Rik	3.7299	3.5451	3.4673	3.4686	3.4728	3.1252	3.6286	3.6968
4833422B07Rik	4.2474	3.9811	4.3031	4.1637	3.5756	3.653	3.9258	3.7595
4833422C13Rik	2.4259	2.432	2.3345	2.5566	2.8812	2.8497	3.0041	2.8231
4833422M21Rik	3.9589	4.2164	3.9774	3.9124	3.866	4.0635	3.6944	3.9788
4833422M21Rik	4.1629	3.5127	3.7911	3.2986	3.6166	3.4633	3.9345	3.8329
4833423E24Rik	3.7528	3.7937	3.3196	3.8003	3.7462	4.042	4.1765	3.8578
4833423F13Rik	4.8611	4.4828	4.2671	4.6039	4.4154	4.7266	4.4453	4.9492
4833424O15Rik	3.4711	3.3306	3.4049	3.2352	3.315	3.2532	3.6795	3.187
4833424O15Rik	2.9054	2.8558	2.9094	3.0804	2.857	3.3297	3.3541	2.7624
4833424O15Rik	2.4074	2.5505	2.6932	2.7075	2.7278	2.787	2.5376	2.5352
4833427F10Rik	5.2774	5.1549	5.0564	5.2936	5.2362	5.2212	5.1575	5.1366
4833427G06Rik	6.1698	4.2152	4.0309	3.6606	3.4215	2.9812	3.2917	3.2095
4833428L15Rik	4.2224	3.5812	3.9078	4.0319	4.133	4.1407	4.2386	4.0173
4833428M15Rik	2.3718	2.6626	2.5731	2.6259	2.9658	2.6683	2.5288	2.4097
4833432E10Rik	3.3584	3.7357	3.3622	3.5426	3.7239	3.5037	3.4476	3.7283
4833438C02Rik	5.0989	4.9336	5.5622	5.0473	5.8236	5.0648	5.6084	5.2747
4833439F03Rik	4.4454	4.7936	4.5752	4.5224	4.523	4.4949	4.6949	4.8755
4833439L19Rik	5.9735	6.7459	6.359	5.4083	5.7825	5.5367	5.6766	6.0634
4833439L19Rik	10.0557	10.3267	10.1274	9.9541	10.5256	10.5785	10.1544	10.3418
4833439L19Rik	4.9991	5.4675	5.0214	5.0971	5.0027	5.1249	5.5533	5.0939
4833441D16Rik	5.2601	5.2445	5.0408	4.5601	4.6066	4.8788	4.4619	4.4606
4833442J19Rik	6.6227	6.4983	7.3791	6.34	6.4029	7.0531	8.3913	7.1362
4833442J19Rik	4.7206	4.9199	5.5501	4.7284	4.9038	4.9922	5.2169	5.2713
4833444G19Rik	3.2853	3.4539	3.0976	3.1803	3.6812	3.6277	3.3306	3.6486
4833446E11Rik	5.2622	5.6449	5.4817	5.6934	5.5766	5.6591	5.8969	5.708
4833446E11Rik	4.2513	4.49	4.4658	4.0503	4.3741	4.1375	4.1468	4.3484
4833447I15Rik	5.9677	6.004	5.6017	5.8093	5.7261	6.1169	6.0291	5.9265
4833447P13Rik	3.7122	4.0739	4.3333	3.729	3.8147	3.8246	4.0678	4.3596
4921501E09Rik	4.2197	3.5994	3.9542	3.6664	3.9468	4.019	4.3449	4.0155
4921504E06Rik	4.3301	4.0239	4.1653	4.1282	4.3476	3.9071	4.5652	4.251
4921504E06Rik	3.2488	3.4237	3.5001	3.1795	3.552	3.5379	3.1353	3.3674
4921504P05Rik	2.7209	2.6087	2.864	2.9701	3.0497	2.9526	2.6103	2.6309
4921504P05Rik	3.3015	2.8682	3.1645	3.0405	3.1425	2.787	3.5416	3.442
4921504P13Rik	5.3794	5.4856	5.3524	5.6453	5.4299	5.7641	5.5519	5.4848
4921504P13Rik	4.6114	4.7773	4.5674	4.5451	4.7027	4.6173	4.6135	4.7048
4921504P20Rik	4.3621	3.6813	3.6148	3.6409	3.6319	3.9976	3.9469	3.8254
4921504P20Rik	4.1581	3.7095	4.1064	4.3936	4.2419	3.8594	4.4205	4.2482
4921506L19Rik	5.6689	5.9384	5.8882	5.6442	5.836	5.6951	5.7068	5.7084
4921506M07Rik	4.3981	4.2867	4.0736	4.3003	4.064	3.7513	4.5356	3.9118
4921506M07Rik	3.7267	3.6077	4.0437	3.7224	3.7931	4.2063	3.7081	3.5856
4921507G05Rik	3.9579	4.4013	3.9323	3.9687	4.0354	3.7513	4.0784	3.9905
4921507H08Rik	2.9498	2.9396	2.891	2.803	3.0753	2.5471	3.0436	3.2624
4921507H08Rik	4.4914	4.5405	3.9712	4.0651	4.2524	4.5781	4.4277	4.5091
4921507L20Rik	4.3529	4.3067	4.4773	4.4401	4.3436	4.0494	5.2429	4.214
4921507P07Rik	2.868	3.0024	3.2105	2.981	2.9168	2.9979	3.2942	2.9573
4921508A21Rik	4.9301	5.1345	4.7546	4.8914	4.7287	4.6609	4.799	4.8808
4921508D12Rik	3.432	3.129	3.3469	3.2709	2.8393	2.8123	3.2834	3.3713
4921508M14Rik	3.261	3.5139	3.3862	3.0961	3.2928	3.3066	3.0622	3.3895
4921509A06Rik	3.0747	3.2295	3.7942	3.4786	3.5511	3.4342	3.275	3.4708
4921509A06Rik	3.9147	3.5723	3.4168	3.3717	3.4429	3.3553	3.3172	3.6468
4921509J17Rik	8.0672	7.6261	8.4046	7.7943	9.6935	9.6577	8.9174	8.8689
4921509J17Rik	4.564	3.9656	5.1161	4.1934	6.0509	6.0288	5.5223	4.2437
4921509O07Rik	4.4065	4.3364	4.2887	4.6607	3.9255	3.8681	4.2209	3.9804
4921510H08Rik	2.7485	2.8974	2.8822	3.0477	2.7701	2.9436	3.1344	2.751
4921511C10Rik	3.5079	3.4254	3.3955	3.5086	3.2784	3.3624	3.4155	3.6329
4921511E18Rik	2.5765	2.5775	2.391	2.7923	2.4827	2.6034	2.4776	2.5905
4921511E18Rik	5.294	5.4243	5.3849	5.1243	5.4053	5.5089	5.8801	5.4451
4921511H03Rik	4.0775	3.6735	4.0896	4.001	4.0836	4.2808	4.2434	3.9885
4921511I17Rik	4.1548	4.2306	4.2148	3.9722	3.8171	4.2893	4.2125	4.2042
4921511M17Rik	4.388	4.4418	4.666	4.2179	3.3213	3.4982	4.0039	3.8225
4921513H07Rik	2.9844	3.0497	3.1294	2.9442	3.0246	3.0468	3.0539	3.0559
4921513I03Rik	3.1547	3.4395	3.4823	3.413	3.5539	3.412	3.2947	3.483
4921513I08Rik	3.9302	4.1023	4.0529	3.9077	3.9067	4.0135	4.0878	3.8892
4921515E04Rik	3.1376	2.9662	2.969	2.795	2.7264	3.3531	2.8587	3.069
4921515G04Rik	5.4936	5.7411	5.7609	5.89	5.7065	5.5789	5.7999	5.8742
4921515J06Rik	5.0402	4.4587	4.7873	5.1864	4.7698	4.5833	4.8556	4.4689
4921515L22Rik	5.6682	5.2284	5.1367	5.4142	4.9797	4.8266	5.1997	5.4726
4921517D16Rik	3.4975	3.7345	3.2093	3.5773	3.8141	3.2984	3.471	3.1918
4921517D21Rik	4.0293	3.9999	3.8577	3.7809	3.8151	3.8731	4.0847	3.9644
4921517D22Rik	5.2631	5.2399	5.098	5.3871	5.1756	4.9932	5.2354	5.1045
4921517L17Rik	4.7727	4.8635	4.5735	4.5909	4.6467	4.3811	5.0261	4.5012
4921517L17Rik	4.7237	4.1552	4.0762	4.3546	4.3695	4.5674	5.1551	4.4005
4921517O11Rik	4.7171	4.8081	4.7005	4.5474	4.891	4.3034	4.9367	4.4847
4921518B13Rik	4.5741	5.09	4.4445	4.4019	4.6718	4.5383	4.6632	4.8314
4921518B13Rik	4.0078	3.7125	4.1881	4.0183	3.7501	4.6032	4.4242	3.8079
4921518J05Rik	4.71	4.8412	4.8816	4.9551	4.7681	4.653	4.6613	4.9287
4921518K17Rik	3.8465	3.9575	3.9577	3.5387	3.9468	3.9055	4.2583	3.6569
4921519G19Rik	3.0437	2.9667	3.0216	3.038	2.9904	3.3362	3.1046	2.9031
4921519G19Rik	4.6331	4.6607	4.1892	4.5179	4.1819	4.7435	5.0444	4.8773
4921520E09Rik	4.9903	5.3085	5.2478	5.4281	5.1244	5.2297	4.7999	4.8136
4921520E09Rik	2.9188	2.556	2.5183	2.7239	2.8649	2.39	2.5607	2.8713
4921521C08Rik	3.7172	3.9441	4.0934	4.1599	3.8018	3.8894	3.9593	3.6235
4921521D15Rik	4.5253	4.629	4.8301	4.749	4.561	4.3701	4.3592	4.5868
4921522E08Rik	3.3404	3.4061	3.2987	3.1378	3.5955	3.4319	3.6268	3.3273
4921522H14Rik	3.9364	4.1776	3.6685	3.8273	3.7662	3.4777	4.0562	3.5159
4921522P10Rik	3.1821	3.069	3.254	3.197	3.1882	3.1888	3.1259	2.8318
4921523L03Rik	4.4111	3.7485	3.8603	3.8199	4.2664	3.985	3.9895	3.795
4921523P09Rik	3.8097	3.6343	3.7066	3.2017	3.5391	3.6242	3.4847	3.4231
4921524J17Rik	9.6915	9.4113	9.7648	9.8347	9.757	9.8525	9.9382	9.8668
4921524L21Rik	2.8603	3.2534	3.096	2.8875	3.0345	2.8924	2.9871	2.9439
4921524M04Rik	3.1104	3.3185	3.4367	3.4241	3.4514	3.3645	3.3368	3.3487
4921525B02Rik	3.3161	3.4929	3.1428	3.3027	3.2221	3.0791	3.7506	3.4504
4921525D07Rik	6.1559	5.8115	5.8659	5.9538	5.4741	6.0718	5.6753	5.6405
4921525O09Rik	4.2093	4.0192	3.7807	3.9812	4.2809	4.0006	4.2398	4.2975
4921525O09Rik	5.8284	5.6024	5.3759	5.6959	5.1922	5.0676	5.8121	5.2124
4921527H02Rik	3.7271	3.7358	3.4092	3.4166	3.236	3.6294	3.871	3.8133
4921527H02Rik	3.0121	2.7967	2.8879	2.7915	2.9383	3.2411	3.0929	2.9345
4921528I07Rik	3.7123	4.1023	4.014	3.9628	3.8556	3.669	4.2469	3.6832
4921528O07Rik	2.8739	3.1279	2.8813	2.7864	2.9431	2.9051	3.0469	3.0754
4921530D09Rik	3.472	3.588	3.5395	3.7173	3.7046	4.1557	3.877	3.593
4921530L18Rik	5.9931	5.5245	4.7223	4.611	4.7094	4.5303	4.6576	4.5012
4921530L21Rik	3.4453	3.5067	3.3363	3.2783	2.8628	3.3464	3.0095	3.2223
4921531C22Rik	5.0981	5.3655	5.3323	5.352	5.3848	5.1899	5.5115	5.5149
4921531P14Rik	3.4788	3.6533	3.5858	3.282	3.3084	3.1611	3.8602	3.6946
4921532D01Rik	5.4235	5.5562	5.3582	5.4805	5.5747	5.4307	5.4732	5.5163
4921534H16Rik	3.5012	3.4617	3.0912	3.1121	3.21	2.8691	3.3228	3.0641
4921536K21Rik	3.5321	3.1282	3.3444	3.1291	3.2928	3.1527	3.3766	3.0994
4921539E11Rik	4.4526	4.3729	4.6971	4.1159	4.5701	4.1369	4.1227	4.0658
4921539H07Rik	3.9794	3.6611	3.6754	3.5387	3.8481	3.5594	4.2448	3.9474
4922501C03Rik	6.0211	5.9988	5.4608	5.3312	5.1011	4.642	4.8261	5.9264
4922501C03Rik	5.5247	4.5933	5.4507	4.611	4.2449	4.4815	3.7166	4.4679
4922501C03Rik	7.296	6.8471	7.0704	6.703	5.723	6.193	5.9085	6.7114
4922501L14Rik	4.2579	3.9959	4.0406	3.8652	4.1448	3.699	3.9444	4.5011
4922501L14Rik	2.9719	2.7195	2.993	2.9221	2.6343	2.9669	2.9767	2.8818
4922501L14Rik	4.0231	4.0143	4.1161	3.7582	4.1903	3.8342	3.8164	3.9366
4922502B01Rik	4.2888	4.06	4.1354	4.1412	4.0656	4.4341	3.9604	4.1033
4922502B01Rik	4.7197	4.6049	4.5045	4.2767	4.562	4.2352	4.3628	4.3552
4922502D21Rik	2.7824	2.6752	2.8505	2.9059	2.7025	2.6921	2.9483	2.748
4922502N22Rik	3.3848	3.1835	3.0728	3.071	3.1158	3.2411	3.1928	3.1134
4922505E12Rik	4.0805	4.2078	4.4018	4.6577	4.1334	4.3511	4.1106	4.1255
4930401B11Rik	3.2047	2.9244	2.8855	3.1377	2.9005	3.1929	3.0104	2.9788
4930402C16Rik	3.8624	4.0707	3.9488	4.0034	3.6833	3.8481	3.8372	3.5892
4930402D18Rik	3.7416	3.4018	3.6072	3.6472	3.1299	3.5366	3.5221	3.4847
4930402F06Rik	3.7503	3.7539	3.6871	3.6074	3.5145	3.6158	3.8512	3.6911
4930402F11Rik	4.2889	4.3198	4.2013	3.8996	4.1613	4.2494	4.3502	4.0633
4930402H05Rik	3.595	3.4598	3.2882	3.5322	3.2928	3.2641	3.1193	3.7657
4930402H05Rik	4.1065	3.8268	3.8092	3.8312	3.4281	3.6052	3.9237	3.5415
4930402H24Rik	4.3609	4.5595	4.2621	4.0582	4.6459	4.602	3.9875	4.3605
4930402H24Rik	4.3508	4.6757	4.5506	4.3982	4.504	4.8717	4.7872	4.5495
4930402H24Rik	7.8678	7.8508	7.3471	8.3689	9.2712	8.1637	8.329	8.8297
4930402H24Rik	8.2916	8.3544	7.6877	8.2101	9.4094	8.3633	8.6257	8.8563
4930402H24Rik	5.9233	6.3864	6.0046	6.457	7.1945	6.488	6.0536	5.6945
4930402K13Rik	2.7535	2.4876	2.7496	2.6887	2.9058	2.787	2.6482	2.7678
4930403D09Rik	3.2866	3.364	2.9926	3.0861	3.0733	3.1216	2.9913	2.8283
4930403L11Rik	4.7517	4.8252	4.6467	4.5427	4.7542	4.6203	4.8661	4.6174
4930403L11Rik	3.6249	3.6642	3.6055	3.3597	3.2542	3.2462	3.8032	3.8211
4930403N07Rik	2.4485	2.3786	2.3969	2.3834	2.5439	2.787	2.7358	2.5319
[truncated: 37,305 more rows]
